# Supplementary material for: In vivo CRISPR/Cas9-mediated screen reveals a critical function of TFDP1 and E2F4 transcription factors in hematopoiesis
Source: Leukemia. 2024 Jul 23;38(9):2003–15. doi: 10.1038/s41375-024-02357-w (PMC11347378; doi:10.1038/s41375-024-02357-w)
Supplement: Supplementary file 2 — Table S1 [file 41375_2024_2357_MOESM2_ESM.xlsx]

## Sheet: Table S1 - sgRNAs and primers
Table S1. List of sgRNAs and primers for sgRNA barcode library preparation
sgRNA name	Sequence (5' to 3')			Primer name	Sequence (5' to 3')
DACH1_1	GAGTTGGCCCAGACGACGCCG			Forward primers
DACH1_2	GCTCGCAGCCCTCCACCGTAA			sgRNA_F_Set1	5'-TCGTCGGCAGCGTCAGATGTGTATAAGAGACAGTCGCATATATCTTGTGGAAAGGACGAAACACC
DACH1_3	GGATCTCCAACCGCTTCAGCT			sgRNA_F_Set2	5'-TCGTCGGCAGCGTCAGATGTGTATAAGAGACAG CGCATATATCTTGTGGAAAGGACGAAACACC
PLAG1_1	GACGCTTACGTTTCCCTGAAG			sgRNA_F_Set3	5'-TCGTCGGCAGCGTCAGATGTGTATAAGAGACAG GCATATATCTTGTGGAAAGGACGAAACACC
PLAG1_2	GCCTTCAGGGAAACGTAAGCG			sgRNA_F_Set4	5'-TCGTCGGCAGCGTCAGATGTGTATAAGAGACAG CATATATCTTGTGGAAAGGACGAAACACC
PLAG1_3	GGCGAACGCAGGTTCTACACC			sgRNA_F_Set5	5'-TCGTCGGCAGCGTCAGATGTGTATAAGAGACAG ATATATCTTGTGGAAAGGACGAAACACC
TFDP2_1	GAGGCACAACGTCATACAATG			sgRNA_F_Set6	5'-TCGTCGGCAGCGTCAGATGTGTATAAGAGACAG TATATCTTGTGGAAAGGACGAAACACC
TFDP2_2	GTTTGTCGATTTCTCTGTACC			sgRNA_F_Set7	5'-TCGTCGGCAGCGTCAGATGTGTATAAGAGACAG ATATCTTGTGGAAAGGACGAAACACC
TFDP2_3	GTCAGTACCTCTATGTCGTCG			sgRNA_F_Set8	5'-TCGTCGGCAGCGTCAGATGTGTATAAGAGACAG TATCTTGTGGAAAGGACGAAACACC
TFDP1_1	GCTGATTCGTTTGGTAGAATG			Reverse primers
TFDP1_2	GGTACCTGCAGGATGAGCTCC			sgRNA_R_Set1	5'-GTCTCGTGGGCTCGGAGATGTGTATAAGAGACAG AGCACCGACTCGGTGCCACTT
TFDP1_3	GGGCAGTGCACCTCTAAGTTC			sgRNA_R_Set2	5'-GTCTCGTGGGCTCGGAGATGTGTATAAGAGACAG TAGCACCGACTCGGTGCCACTT
ZFP532_1	GTGCGGCGCTCAGCGCTAAAA			sgRNA_R_Set3	5'-GTCTCGTGGGCTCGGAGATGTGTATAAGAGACAG CTAGCACCGACTCGGTGCCACTT
ZFP532_2	GGGTGGACGACCCGCCTGATA			sgRNA_R_Set4	5'-GTCTCGTGGGCTCGGAGATGTGTATAAGAGACAG ACTAGCACCGACTCGGTGCCACTT
ZFP532_3	GGTGTCTGCCGTCAAGACGGC			sgRNA_R_Set5	5'-GTCTCGTGGGCTCGGAGATGTGTATAAGAGACAG CACTAGCACCGACTCGGTGCCACTT
ZBTB12_1	GGCACAGCGCGCGTATTGTGG			sgRNA_R_Set6	5'-GTCTCGTGGGCTCGGAGATGTGTATAAGAGACAG TCACTAGCACCGACTCGGTGCCACTT
ZBTB12_2	GTTCACCGGTCGCAGGAGCGG			sgRNA_R_Set7	5'-GTCTCGTGGGCTCGGAGATGTGTATAAGAGACAG ATCACTAGCACCGACTCGGTGCCACTT
ZBTB12_3	GTTTGAGGCTGTCGGCCACGA			sgRNA_R_Set8	5'-GTCTCGTGGGCTCGGAGATGTGTATAAGAGACAGGATCACTAGCACCGACTCGGTGCCACTT
MLLT3_1	GACTTACTCACCGTCACCAGT
MLLT3_2	GGATGGTGTTCGTGCGCGGCC
MLLT3_3	GAACTTTCAATAACCCCACGG
CDK18_1	GCATGGACATCCGCCTACCCC
CDK18_2	GACCCTCTCGAATAGCAGTGC
CDK18_3	GACTCCACACTCAGACGAATG
HNF4A_1	GCACGCGGAGGTCAAGCTACG
HNF4A_2	GTGTACTTGGCCCACTCGACC
HNF4A_3	GGTCGCCACAGATGGCGCACA
NKX2-3_1	GGGGACGCAGTTTTCCGATGC
NKX2-3_2	GAGCTCACTTGCAGGCGGAAT
NKX2-3_3	GGACTGTAAGACGAGCGAGGA
ZC3HAV1L_1	GCTTGTGTCGCCGCCACATGC
ZC3HAV1L_2	GGACACTCCCCGCGCTGGTAG
ZC3HAV1L_3	GTACCAGCGCGGGGAGTGTCA
ZFP608_1	GAGAGTTCGAGCCGGATAGCG
ZFP608_2	GGCTTGACTCGTTGCATTCGA
ZFP608_3	GCCAGTTTTCGAACCTATAAT
ZFP111_1	GATGGAGATTGTTGACGCAAC
ZFP111_2	GCCACGGCTGTTGCCCCTGTA
ZFP111_3	GaaaccgtccaagtgtGATTA
ZFP704_1	Gggtaacggagaagccccgag
ZFP704_2	GACGCACCTTCACCGCGCCTC
ZFP704_3	GTACCCCCTTACCTTGCAGGA
REPIN1_1	GGAGCTGCGGGACGTCCTCGT
REPIN1_2	GTCCGACAGTGGGCACAACGA
REPIN1_3	GTGTTCACAAGCGGGTGCACG
ZFP114_1	GTTTTCAGGAGGCCAGAGTCC
ZFP114_2	GCAATACTCACGTCACAAGTG
ZFP114_3	GGAAGCAGTGTCCGAAGACGC
MAGED1_1	GTCTTGCCCCGAATTATAGTC
MAGED1_2	GTGGAGTCCCGGACTATAATT
MAGED1_3	GTCTGGCCTAACCCAGTGATC
TCEAL1_1	GGTCTGAAGATCGTCCTCCGC
TCEAL1_2	GTGGGAATACGGTCTTCGAAC
TCEAL1_3	GCTCGGAGGACAGATCCTCCG
TCEAL8_1	GCCAAAGAGGACACTCCCGCA
TCEAL8_2	GGTGGTGGATCTTCTGAAGGA
TCEAL8_3	GTGCTGTGGTGGATCTTCTGA
MED12L_1	GCACTCGCCCCACATGATAAT
MED12L_2	GAGTACGCGAGACGACGAGAC
MED12L_3	GAACATCCTATCACCTCCCGT
ZFP422_1	GCAAGCCCGAGTCGAAGCGAA
ZFP422_2	GCAGCCCGCCAGCGACAGAAA
ZFP422_3	Gccacactcatcacagcagta
ZFP57_1	GTATAACCTAAATGAGCACGT
ZFP57_2	GACAAATCCACAAAGCCGCAA
ZFP57_3	GGAATACCCCTGTGCAACTGG
ZFP760_1	GTCTGATTAGGGATGATTCAA
ZFP760_2	Gtgtactaagacccgtgcaat
ZFP760_3	GATATCGTGGATACTCTGATT
CDK2_1	GAGGCCACTCACGTGTCGAGC
CDK2_2	GAGACTTACTTGACGATATTA
CDK2_3	GGAACCTGCTTATCAATGCAG
BHLHB9_1	GACTGGTCCGAGGTAACTATA
BHLHB9_2	GACTGGGCTTATCTTTACGTG
BHLHB9_3	GACCTGACCTAGACTTGTGGC
ZC3H7B_1	GTGACTACGCCGCCTCTGACC
ZC3H7B_2	GGGTCGTTGCCCTCGGCAAAC
ZC3H7B_3	GGTGCTCGAGGCCCTCACGGT
ZBTB38_1	GTTGGCGAACTATCCAGCGCG
ZBTB38_2	GCATGTGGTCCGCGTCTGACA
ZBTB38_3	GTGACAAGGCACTCCCCGCGC
ZFP358_1	GGGTCGAGAACTAGTGGCACC
ZFP358_2	GGAGGTCGAAACTCGAAGACA
ZFP358_3	GCTGTGTGGATGCCACGATGC
LMO2_1	GCAATGTCCTCGGCCATCGAA
LMO2_2	GTGAAAGCCATCGACCAGTAC
LMO2_3	GGCTCTTCCTTTCGATGGCCG
NRIP1_1	GAGCTGAGCGGCCCGTTTCGC
NRIP1_2	GGATGTCAACGCCGGGGATCT
NRIP1_3	GTGCCAGATCCCTGGTACGTC
ZNRF1_1	GTTTGGGCACTACCGGACGGG
ZNRF1_2	GCCGCCACCGAGCTGACCGAG
ZNRF1_3	GGGCACTACCGGACGGGCGGC
UHRF1_1	GGACCAAGACTCACGTTGCGA
UHRF1_2	GGACTCTGGCGCACGAGCAGC
UHRF1_3	GGGTCATGGCCAACTATAACG
R26in4_1	GAAGCATTGTACGCATAGGCG
R26in4_2	GGCTTGTGCGGAGAGTGCACC
R26in4_3	GCTGTAACCTAGGGATCGTGT
PAX5_1	GCACCGATGACACCTGCGTCA
PAX5_2	GGTCTACAGGCTCCGTGACGC
PAX5_3	GCGACACCAACAAACGCAAGA
EBF1_1	GGGAATCTCCGCATGTCACGT
EBF1_2	GATAACTCCAAGCACGGGCGG
EBF1_3	GAAGAGGGCGTACCTTCCGAG
BCL6_1	GCCCGACTCCGGAGGCGATTA
BCL6_2	GCTTGACGGACGTTGTCATCG
BCL6_3	GCTACCGAGGTCGTGAGGTCG
BTK_1	GCTTACAATTGCGAAAGGGCG
BTK_2	GAAATGACTTACAATTGCGAA
BTK_3	GAACCGAGCTGAAAAAGGTCG
CD3E_1	GTTCTCGGAAGTCGAGGACAG
CD3E_2	GAGGGCACGTCAACTCTACAC
CD3E_3	GAAGTTCTCGTCACTGTCTAG
NOTCH1_1	GAGATGGCTTTGCCGTTGACA
NOTCH1_2	GAGCCAACCGTGCCGCCATGG
NOTCH1_3	GTACGTATGCACCTGCCGAGA
CSF3R_1	GCAAACCTCTCTCTCCAGCGA
CSF3R_2	GTGCAGCGCTGGAGCATGAGG
CSF3R_3	GTGGAGTTCCCCAGATCATCA
GFI1_1	GCTATCGGCAGTGCAGCGCGC
GFI1_2	GGAGTGCAGGCGAGTCGAAAA
GFI1_3	GAGCAAGACCGCTCCATGCAT
GFI1B_1	GGGGTTCCGCTGTGAGAGCGG
GFI1B_2	GCCTTCCTGGAGCGCTCCGTG
GFI1B_3	GCCTCACGGAGCGCTCCAGGA
E2F1_1	GTGCTACCAGCGAGGTACTGA
E2F1_2	GCAACGACACCGTCAGCTGAG
E2F1_3	GCCCAGGTGTGAAATCTCCGG
E2F2_1	GGCAGACAGTGATTGCGGTCA
E2F2_2	GCCTTGAAGTTGCCTACGGCA
E2F2_3	GACTTCCAATCTTGTCTGTGG
E2F3_1	GGACCATCTGAGAGGTACTGA
E2F3_2	GGGCCATCAGTACCTCTCAGA
E2F3_3	GACTTCTTGGTGAGCAGACCG
E2F4_1	GATCTCCCGGGTATTGCAACC
E2F4_2	GTGGCGCCCGGATGGCAAGGA
E2F4_3	GTTGCTGTGCGCCAGAAACGG
E2F4_4	GGACTCTGGAGTAGATCGTCA
E2F4_5	GCTCTGGAGTAGATCGTCAGG
E2F4_6	GGAGCATGAGTGGGCCTATCG
E2F5_1	GGGCACCTTCTGGTACACAGC
E2F5_2	GTTTATAAGTAGCACATGGAT
E2F5_3	GACTTCCAGCTGTGTACCAGA
E2F6_1	GACCAGTGACACATCAAACCG
E2F6_2	GACTCTCCGACCTGTCGGCCA
E2F6_3	GTGTCTTGGATGGCATCGAAC
E2F7_1	GCAGCTTGACGTGGCCGGTGA
E2F7_2	GTCCGAGCTACCCCTTGTCAA
E2F7_3	GGGTATAGGTTCGGAGAACGC
E2F8_1	GGATCTCGACTTCGGATCTCG
E2F8_2	GCCCCCTGCATCCGTCCTCGA
E2F8_3	GTCTTCTCCTTCCGACTCGGC
