# Supplementary material for: In vivo CRISPR/Cas9-mediated screen reveals a critical function of TFDP1 and E2F4 transcription factors in hematopoiesis
Source: Leukemia. 2024 Jul 23;38(9):2003–15. doi: 10.1038/s41375-024-02357-w (PMC11347378; doi:10.1038/s41375-024-02357-w)
Supplement: Supplementary file 3 — Table S2 [file 41375_2024_2357_MOESM3_ESM.xlsx]

## Sheet: Table S2 related to Fig. 1C
Table S2. In vitro CRISPR/Cas9-based screen and survival/proliferation score (log2 FC)
Related to main Figure 1C
	Sur/Pro score at day 2			Sur/Pro score at day 7
sgRNA name	Exp. 1	Exp. 2		Exp. 1	Exp. 2
DACH1_1	-0.101212	0.133057		-0.09571	-0.269613
DACH1_2	0.16526	-0.0871502		0.269841	-0.238242
DACH1_3	-0.019112	0.176091		-0.205611	0.0797249
PLAG1_1	0.0696359	0.140179		-0.338439	-0.109289
PLAG1_2	-0.251764	-0.052178		-0.153316	-0.313636
PLAG1_3	-0.141962	0.122406		-0.33366	0.535438
TFDP2_1	-0.325365	-0.052178		-0.310531	0.0879975
TFDP2_2	-0.176091	0.0347621		-0.0207554	0.401134
TFDP2_3	-0.307561	0.0696359		-0.0490869	0.0774612
TFDP1_1	-0.101212	-0.104735		-1.38171	-1.39528
TFDP1_2	0.124179	-0.113559		-2.05827	-2.09695
TFDP1_3	0.0783851	-0.104735		-1.6474	-1.53606
ZFP532_1	-0.141962	0.16346		0.253915	-0.12368
ZFP532_2	-0.0539217	0.052178		-0.0962959	0.179008
ZFP532_3	0.259331	-0.108262		0.0187044	0.157651
ZBTB12_1	-0.31742	-0.0434657		-0.232317	0.47178
ZBTB12_2	-0.49349	-0.0347621		-0.502896	-0.336205
ZBTB12_3	-0.351555	0.133057		-0.266169	0.249883
MLLT3_1	-0.108262	-0.0871502		-0.0916836	0.0359206
MLLT3_2	-0.216299	0.052178		-0.0846604	0.468216
MLLT3_3	-0.355638	-0.0696359		-0.0034945	-0.198806
CDK18_1	0.212608	0		-0.248546	-0.0485966
CDK18_2	-0.249877	0		-0.178477	0.181679
CDK18_3	0.106894	0.0696359		0.337262	0.244239
HNF4A_1	-0.301682	0.231139		0.152067	0.287669
HNF4A_2	-0.477121	0.122406		0.19697	0.16678
HNF4A_3	0	-0.0626468		0.0733361	0.0512271
NKX2-3_1	0.242356	0.134835		0.397063	-0.0130877
NKX2-3_2	-0.231139	0.0696359		-0.0741174	-0.121455
NKX2-3_3	-0.231139	0.0347621		0.120532	0.0412502
ZC3HAV1L_1	-0.367977	-0.227244		0.248863	-0.286987
ZC3HAV1L_2	0.0434657	0.0347621		-0.0873106	-0.0401683
ZC3HAV1L_3	-0.134768	-0.0173741		-0.105081	-0.107988
ZFP608_1	-0.231139	-0.0347621		-0.177645	-0.129965
ZFP608_2	-0.236738	-0.0347621		0.0330948	0.322437
ZFP608_3	-0.0278043	0.0696359		0.00636308	0.375945
ZFP111_1	-0.278422	0.0278043		0.518135	0.565174
ZFP111_2	-0.359736	-0.0889053		0.182437	0.0696247
ZFP111_3	-0.0486919	-0.0347621		0.184796	0.505074
ZFP704_1	-0.347487	0		-0.328243	-0.139729
ZFP704_2	-0.140179	0.158068		-0.0642661	0.547813
ZFP704_3	-0.268845	-0.0157943		-0.0349452	0.483129
REPIN1_1	-0.15448	-0.0838624		-0.0413458	-0.0290699
REPIN1_2	-0.38465	-0.122406		-0.12372	0.301676
REPIN1_3	-0.145533	-0.0173741		0.168519	0.0189598
ZFP114_1	-0.0452074	0.176091		-1.32193	-1.73697
ZFP114_2	0.0661403	0		-1.73697	-1
ZFP114_3	-0.242356	-0.0347621		-1	-1.32193
MAGED1_1	-0.214452	-0.052178		0.343631	0.274317
MAGED1_2	-0.268845	0.052178		0.140758	-0.0411601
MAGED1_3	-0.414492	0.0871502		0.0547706	-0.0554501
TCEAL1_1	0.221849	0.104735		0.246442	0.488519
TCEAL1_2	-0.150897	-0.0356678		0.163009	0.365401
TCEAL1_3	0.100913	0.0173741		0.0854301	0.0936324
TCEAL8_1	0.124179	-0.0347621		0.447146	0.305915
TCEAL8_2	0.145533	0.145533		0.195863	0.0854595
TCEAL8_3	0.0208501	0.0347621		-0.14611	0.368812
MED12L_1	-0.117095	-0.0330885		0.0799325	0.610656
MED12L_2	-0.278422	0.0539217		-0.11666	0.0172877
MED12L_3	-0.0871502	0.176091		0.095597	0.161137
ZFP422_1	-0.176091	0.176091		-0.164653	0.010409
ZFP422_2	-0.140179	-0.0347621		0.327774	-0.0149576
ZFP422_3	-0.0871502	0.131279		0.0584699	-0.143643
ZFP57_1	0.0231917	0		-0.0914464	-0.0635967
ZFP57_2	-0.176091	-0.085568		0.253455	-0.268273
ZFP57_3	-0.212608	0.0685764		-0.270761	0.0581534
ZFP760_1	0.176091	0.0696359		-0.0601833	-0.0649975
ZFP760_2	0.176091	-0.0853958		-0.0306026	0.234088
ZFP760_3	0.0696359	0.168865		-0.254142	0.317598
CDK2_1	-0.216299	0.0871502		-0.232556	0.0383242
CDK2_2	-0.0696359	0.176091		-0.0677997	0.0638453
CDK2_3	-0.176091	-0.0382426		-0.525235	0.213604
BHLHB9_1	-0.249877	-0.122406		0.279275	0.19197
BHLHB9_2	-0.0486919	0.149108		0.00418533	0.486743
BHLHB9_3	-0.231139	0.286131		0.0209762	0.276212
ZC3H7B_1	-0.0713846	-0.176091		-0.330448	-0.0088816
ZC3H7B_2	-0.0574103	0.122406		0.0290793	0.040918
ZC3H7B_3	-0.0783851	0.176091		-0.423367	0.242376
ZBTB38_1	0	0.176091		-0.120844	0.0454439
ZBTB38_2	-0.0347621	0.0347621		-0.378465	-0.130331
ZBTB38_3	0.0976918	-0.0731338		-0.180795	0.414163
ZFP358_1	0.0871502	-0.0347621		-0.002088	-0.0449005
ZFP358_2	0	-0.0173741		-0.181645	-0.0024281
ZFP358_3	0.140179	0.245849		-0.124191	-0.134431
LMO2_1	-0.228534	-0.268845		-1.07921	-1.20801
LMO2_2	-0.176091	0.140179		-1.06173	-1.00518
LMO2_3	-0.300357	0.0696359		-1.11807	-1.07942
NRIP1_1	-0.15448	0.140179		0.146151	0.271065
NRIP1_2	-0.0347621	0.176091		0.0762229	-0.234678
NRIP1_3	0.2842	0.367977		-0.138304	0.530533
ZNRF1_1	-0.118865	0.176091		-0.360714	0.188319
ZNRF1_2	-0.242356	-0.176091		0.3065	-0.387342
ZNRF1_3	-0.26176	0.104735		0.220926	0.00957938
gRNAct1	-0.140179	-0.192441		0.234336	-0.174856
gRNAct2	-0.176091	-0.194265		-0.122808	-0.0405961
gRNAct3	-0.236089	-0.104735		-0.16878	0.374902
UHRF1_1	-0.09691	-0.0655015		-1.32193	-1.32193
UHRF1_2	-0.0457575	-0.102373		-1	-1
UHRF1_3	-0.0705811	-0.0409586		-2.32193	-1.73697
GFI1_1	0.122406	0.176091		0.137504	0
GFI1_2	0.151516	0.172102		0.263034	0.263034
GFI1_3	0.0603306	0.112019		0.137504	0.137504
GFI1B_1	0.136894	0.158068		0.137504	0
GFI1B_2	0.152259	0.176091		0.378512	0.137504
GFI1B_3	0.09691	0.116565		0.378512	0.263034
R26in4_1	0.105938	0.140179		0	0.137504
R26in4_2	0.124431	0.0696359		0	0
R26in4_3	0.100433	0.102		-0.152003	0

## Sheet: Table S2 cell number for Fig.2
Table S2. Recovered cell populations 8 weeks post transplantation and respective number of sorted cells for sgRNA deep sequencing in the in vivo CRISPR screen
Related to main Figure 2
Organs	Recovered cell populations	Number of sorted immune cells
		Exp.1	Exp.2
	GFP+ HSPCs (Cas9)	7.5 x 104	8.4 x 104
Bone marrow	GFP- HSPCs (Control)	4.1 x 104	5.6 x 104
(pooled from 3 recipients)
	GFP+ Gr-1+ cells (Cas9)	2.6 x 106	3.5 x 106
	GFP- Gr-1+ cells (Control)	1.6 x 106	2.1 x 106
	GFP+ T cells (Cas9)	5.4 x 105	7.5 x 105
	GFP- T cells (Control)	4.6 x 105	5.4 x 105
Spleen	GFP+ non-GC B cells (Cas9)	2.2 x 106	3.5 x 106
(pooled from 3 recipients)	GFP- non-GC B cells (Control)	1.5 x 106	2.4 x 106
	GFP+ GC B cells (Cas9)	3.5 x 105	2.7 x 105
	GFP- GC B cells (Control)	2.2 x 105	1.5 x 105
Peritoneal cavity	GFP+ B1a cells (Cas9)	2.1 x 105	1.5 x 105
(pooled from 3 recipients)	GFP- B1a cells (Control)	1.6 x 105	1.1 x 105

## Sheet: Table S2 related to Fig.2E
Table S2. In vivo CRISPR/Cas9-based screen and the abundance of sgRNAs (log2 food change of the GFP+/GFP-)
Related to main Figure 2E
	HSPCs			Gr-1+ cells			T cells			Non-GC B cells			GC B cells			B1a cells
SgRNAs	Exp. 1	Exp. 2		Exp. 1	Exp. 2		Exp. 1	Exp. 2		Exp. 1	Exp. 2		Exp. 1	Exp. 2		Exp. 1	Exp. 2
DACH1_1	-0.0172178	0.126168		-0.0871463	0.771673		2.39083	0.644529		-0.0349712	0.504695		0.761351	0.271704		0.610485	-0.0833792
DACH1_2	0.816204	0.0951247		3.01456	0.00635065		0.979661	1.60299		1.29471	0.538621		1.81406	0.81271		1.55212	0.652065
DACH1_3	0.0116978	1.89298		0.735447	3.26583		1.17263	1.68367		1.37244	0.919091		0.393606	-0.354592		-0.25691	0.0865414
TFDP1_1	-4.12997	-0.691804		-2.90101	-0.370669		-3.79948	0.951609		-2.58429	-2.03568		-2.543	-1.11774		-1.19088	-1.95243
TFDP1_2	-0.431847	-0.845323		-2.77046	-3.90075		-2.28538	-4.66441		-3.69282	-3.64567		-7.0701	-4.82344		-5.59324	-4.45403
TFDP1_3	0.338101	0.59131		-3.2801	-2.3758		-4.36575	-4.53047		-1.55968	-1.67517		-4.54597	-2.93013		-3.52397	-2.64543
MLLT3_1	-3.88148	0.00678387		-2.27588	2.42701		-4.21971	0.584446		-0.785225	0.880553		-0.0636658	1.63327		-0.0695569	-0.367144
MLLT3_2	0.837147	3.12762		4.71911	6.14374		5.04301	3.04734		1.17363	-0.101933		-0.230448	-0.39798		0.314632	-1.25363
MLLT3_3	-3.82507	-2.84549		-6.37673	-3.97086		2.58764	2.77905		-0.661031	-1.72033		-1.48201	-1.02215		-2.98744	-2.79277
ZFP114_1	-4.56543	-3.55337		-5.9512	-1.99582		0.14208	3.36722		-0.863433	-0.0352908		-0.126993	-1.03737		-1.77318	-0.435229
ZFP114_2	0.134273	-0.763252	x	3.3457	-0.798576		-0.670064	-0.975063		0.706455	-0.0677883		-0.546478	0.879344		-0.521819	-1.16368
ZFP114_3	-0.928152	-1.71784		2.36967	-3.12888		-1.24226	0.584952		-1.30903	0.55018		-0.405902	1.16315		-1.57568	-0.892253
PAX5_1	0.838647	-2.59235		5.15588	-0.295266		-3.63666	2.02643		-0.619867	-0.685543		-1.56719	-2.71617		1.13383	1.14953
PAX5_2	0.30742	1.11648		-0.572369	0.924176		2.66787	-3.11125		-1.19116	-1.74676		-0.718776	-3.35273		0.610456	0.384135
PAX5_3	-0.0883055	-1.14991		0.901111	-2.09921		-1.00018	0.0765389		-1.45543	-1.464		-2.36416	-1.41126		1.38516	1.33574
EBF1_1	-1.06258	0.31727		-1.39132	4.17168		-0.777328	0.310114		-4.24382	-2.88515		-3.59759	-2.48479		-3.9533	-4.74697
EBF1_2	0.444609	0.320348		0.220038	0.557691		-1.1612	-1.01077		-4.86395	-3.07968		-3.83475	-4.45784		-4.33311	-5.26757
EBF1_3	-0.152483	1.24731		4.95459	1.81714		1.1347	-3.2748		-2.42028	-2.71992		-2.8474	-4.07376		-4.9403	-5.23251
BCL6_1	-1.47076	2.94239		-0.290245	1.56554		-2.50926	1.47835		-0.650111	0.17151		-3.65271	-3.91948		-0.335293	0.579941
BCL6_2	0.0604268	1.08565		0.507095	2.45622		2.95331	3.23907		0.00702586	0.134484		-3.62623	-3.00686		1.84743	1.32955
BCL6_3	1.11564	3.2351		0.00758415	5.48695		-0.700257	2.13376		-0.256353	0.891549		-4.78905	-3.79842		0.808293	0.973753
UHRF1_1	-2.61956	-3.176		-1.33871	-4.29007		-2.49697	-0.933817		-3.18396	-2.77323		-2.62972	-1.82066		-3.63552	-5.3593
UHRF1_2	-0.800374	0.206439		-0.170049	-2.01382		0.821772	3.93924		-3.27539	-2.9223		-4.28564	-5.66094		-2.64775	-3.19054
UHRF1_3	-5.25945	-5.35497		-7.54172	-5.49222		-3.67398	-2.72109		-5.94132	-5.08354		-5.32709	-4.55831		-4.69542	-5.56643
BTK_1	0.169882	3.97078		7.48401	6.61596		2.04021	-1.09925		-1.13914	-2.03519		-1.1209	-3.86737		-1.24954	-3.57864
BTK_2	-2.39494	0.284776		-0.646191	-0.678507		-1.4668	3.2567		-0.402557	0.987091		-1.40068	-0.689722		-0.606334	0.37755
BTK_3	0.00354492	1.32324		3.70716	0.0246473		0.118731	1.69573		-1.93757	-1.9748		-3.91652	-2.876		-4.61459	-5.58873
CD3E_1	1.3076	-0.0908029		3.83908	1.76911		-1.16435	-1.67341		1.03165	0.409373		0.422568	1.51955		0.0778082	-0.828385
CD3E_2	1.36657	1.79041		4.99036	2.67191		-1.45145	-0.330117		1.05867	0.323532		0.777028	0.727919		0.59156	-0.41981
CD3E_3	-0.60356	2.25741		-0.222916	2.89149		-3.5443	-3.03874		-0.399667	0.790235		-0.127066	1.05623		0.0941829	-1.37886
NOTCH1_1	-1.14148	-1.55921		-2.58161	-2.87778		-1.18165	-3.64168		0.384208	-0.609147		1.18005	-0.986253		-0.232533	0.312128
NOTCH1_2	-3.26815	-2.05972		-3.28019	-2.37585		1.5375	1.39941		0.663031	0.421513		0.950049	0.734452		0.298409	0.410364
NOTCH1_3	0.349826	-2.68766		4.39601	-0.908433		-1.21449	-1.46258		-0.0566262	-0.296302		-1.36794	0.243499		-0.477258	0.00232616
CSF3R_1	-2.01021	-1.62846		-1.67793	-1.71698		2.12832	-0.156296		-0.458099	0.988637		-1.02456	0.512639		-1.91466	0.370699
CSF3R_2	-0.377543	3.43428		1.15069	1.93188		0.717741	0.110426		-0.553855	0.389088		0.391289	-0.0813674		0.358905	0.636098
CSF3R_3	2.055	-5.00738		-2.38856	-5.93279		2.46231	-3.2105		0.986217	-0.344929		1.85053	0.0725321		0.148237	-0.414286
GFI1_1	-1.83584	-1.14369		-4.84409	-1.35457		0.448929	-2.62326		-0.232494	-1.1031		-0.112362	-0.873028		0.167987	-1.49627
GFI1_2	-1.47759	0.53989		1.65929	0.873286		0.258317	2.11624		-0.826416	-0.640832		0.207877	-0.979935		-1.83329	-1.5123
GFI1_3	-1.97712	-1.83485		-4.34435	-5.87943		-0.42032	0.419731		-0.802572	-0.127903		-0.566087	0.396137		-2.37648	-1.9694
GFI1B_1	0.141854	0.0952688		1.30088	0.095413		-1.05998	0.891817		0.27622	0.235819		1.29806	0.859942		0.991431	0.734879
GFI1B_2	2.01601	3.75507		2.02311	4.43577		0.112029	2.7087		1.08021	1.02792		1.67805	1.93247		1.34186	2.45288
GFI1B_3	1.18407	2.7935		1.30118	4.0473		2.44323	1.58185		1.84657	1.60566		1.35623	1.60357		1.16977	1.95628
R26in4_1	-0.57735	-3.26962		1.73134	-4.68453		2.39662	0.854347		0.929272	-0.132172		0.289097	1.54838		0.136242	0.467143
R26in4_2	1.14593	-1.22703		1.73906	-0.113456		-0.997262	1.86355		0.0815837	0.376916		0.782252	-0.180773		-0.327857	0.0299048
R26in4_3	0.418639	-0.685322		0.728997	0.733956		2.82136	3.12052		0.213422	0.62428		0.163311	0.000140008		-0.561255	0.371861

## Sheet: Table S2 related to Fig.3B
Table S2. In vitro CRISPR/Cas9-based screen and survival/proliferation score (log2 FC)
Related to main Figure 3B
	Sur/Pro score at day 2			Sur/Pro score at day 7
	Exp. 1	Exp. 2		Exp. 1	Exp. 2
TFDP1-1	0.06	-0.06		-1.38	-1.4
TFDP1-2	0	-0.01		-2.06	-2.1
TFDP1-3	0	0.11		-1.65	-1.54
TFDP2-1	-0.06	0		-0.31	0.09
TFDP2-2	-0.03	0.12		-0.02	0.4
TFDP2-3	0.12	0.2		-0.05	0.08
E2F1_1	0.13	0.04		-0.05	0.1
E2F1_2	0.24	0.14		0.26	-0.05
E2F1_3	0.17	0.01		-0.14	-0.2
E2F2_1	0.06	0.07		-0.07	0.2
E2F2_2	0.07	0.15		0.26	0.06
E2F2_3	-0.02	-0.07		-0.29	-0.07
E2F3_1	-0.23	-0.13		-0.13	-0.12
E2F3_2	0.24	0.05		-0.1	-0.24
E2F3_3	0.13	-0.07		-0.09	-0.09
E2F4_1	0.07	0.2		-0.98	-1.02
E2F4_2	-0.13	-0.14		-1.04	-1.04
E2F4_3	0	0.15		-1.31	-1.26
E2F5_1	0	0.15		0.21	-0.08
E2F5_2	0.02	-0.07		0.17	0.19
E2F5_3	-0.13	0.15		0.06	-0.01
E2F6_1	-0.13	-0.1		-0.2	-0.24
E2F6_2	0.07	0.09		0.13	-0.18
E2F6_3	0.05	0.06		-0.05	-0.21
E2F7_1	0.16	0.11		-0.11	0.25
E2F7_2	0.16	0.19		0.08	-0.06
E2F7_3	0.09	0.15		-0.21	-0.09
E2F8_1	0.13	-0.16		-0.17	-0.19
E2F8_2	-0.09	0		0.04	0.41
E2F8_3	0.07	0		0.07	0.06
R26in4_1	0.07	0		-0.03	0.07
R26in4_2	0.07	0		0.17	0.23
R26in4_3	0.13	0.09		0.06	0.19
