# Supplementary material for: In vivo CRISPR/Cas9-mediated screen reveals a critical function of TFDP1 and E2F4 transcription factors in hematopoiesis
Source: Leukemia. 2024 Jul 23;38(9):2003–15. doi: 10.1038/s41375-024-02357-w (PMC11347378; doi:10.1038/s41375-024-02357-w)
Supplement: Supplementary file 4 — Table S3 [file 41375_2024_2357_MOESM4_ESM.xlsx]

## Sheet: Fig.6B Up genes
Table S3. Genes up-regulated in Tfdp1 KO HSPCs
Gene_ID	Tfdp1-KO-1	Tfdp1-KO-2	Rosa26 (Ctrl)-1	Rosa26 (Ctrl)-2	Log2 FC	Pvalue	Padjust	Gene name
ENSMUSG00000004609	3267.89	3517.22	1408.77	1366.52	1.28961	3.08742e-53	3.65643e-49	Cd33
ENSMUSG00000025473	998.386	914.925	259.484	255.471	1.89369	1.46101e-35	5.76757e-32	Adam8
ENSMUSG00000026879	2621.13	2824.16	1347.13	1309.41	1.03532	1.7956e-31	4.25307e-28	Gsn
ENSMUSG00000070327	5533.49	5886.46	3292.76	3470.4	0.755726	6.83281e-29	1.01151e-25	Rnf213
ENSMUSG00000028217	2920.16	2650.13	1552.93	1476.72	0.878726	7.6455e-23	6.46754e-20	Cdh17
ENSMUSG00000000682	1142.54	1034	452.357	410.757	1.33452	3.10794e-22	2.45383e-19	Cd52
ENSMUSG00000079685	1989.95	1782.02	922.61	973.796	0.99226	5.33429e-21	3.94838e-18	Ulbp1
ENSMUSG00000052160	2695.15	3077.57	1624.51	1424.63	0.92064	6.89046e-21	4.80022e-18	Pld4
ENSMUSG00000068220	9183.2	8049.1	5555.54	5529.2	0.63665	8.13227e-21	5.35058e-18	Lgals1
ENSMUSG00000024659	2796.45	2620.61	1506.2	1613.98	0.796023	1.15938e-19	6.06965e-17	Anxa1
ENSMUSG00000064215	757.799	695.099	262.467	253.467	1.49381	1.19751e-19	6.06965e-17	Ifi27
ENSMUSG00000035493	2350.35	2389.59	1356.08	1372.53	0.796679	1.30424e-19	6.06965e-17	Tgfbi
ENSMUSG00000034156	1324.69	1280.28	599.497	634.169	1.07841	1.33252e-19	6.06965e-17	Tspoap1
ENSMUSG00000112148	1154.23	1288.43	529.904	568.048	1.15349	2.2251e-19	9.75993e-17	Lilrb4a
ENSMUSG00000028063	893.19	854.88	365.862	342.632	1.30297	7.35799e-19	3.11217e-16	Lmna
ENSMUSG00000030789	773.384	533.282	195.856	153.283	1.90429	2.33004e-18	8.62331e-16	Itgax
ENSMUSG00000037108	441.238	324.651	73.5702	88.1626	2.24413	1.33599e-17	4.5206e-15	Zcwpw1
ENSMUSG00000022148	1655.86	1535.73	774.475	866.598	0.959823	1.65254e-17	5.43641e-15	Fyb
ENSMUSG00000001128	4154.26	3921.25	2703.21	2526.66	0.626839	6.1987e-17	1.88234e-14	Cfp
ENSMUSG00000019122	3048.73	3607.8	1957.56	1964.62	0.762909	6.71594e-17	1.98842e-14	Ccl9
ENSMUSG00000030830	5515.96	5742.96	3734.18	3976.33	0.546135	1.38526e-16	3.90611e-14	Itgal
ENSMUSG00000009292	302.925	409.121	70.5876	82.1515	2.22059	1.4189e-16	3.9079e-14	Trpm2
ENSMUSG00000024300	3409.12	3385.94	2168.33	2274.19	0.613138	6.28675e-16	1.61856e-13	Myo1f
ENSMUSG00000022108	6064.34	7043.6	4326.72	4337	0.597246	9.50666e-16	2.39548e-13	Itm2b
ENSMUSG00000021262	1230.21	1347.45	687.981	621.145	0.977241	2.10741e-15	5.1996e-13	Evl
ENSMUSG00000002204	3238.67	2995.13	2036.1	1985.66	0.6324	6.66195e-15	1.54701e-12	Napsa
ENSMUSG00000031133	5074.72	5462.07	3686.46	3658.75	0.520455	1.04389e-14	2.20764e-12	Arhgef6
ENSMUSG00000030786	473.381	449.83	165.036	136.251	1.61546	1.80783e-14	3.6914e-12	Itgam
ENSMUSG00000033777	375.977	417.263	117.315	125.231	1.70937	3.71885e-14	7.22006e-12	Tlr13
ENSMUSG00000037266	6653.63	7399.8	5084.3	4757.77	0.513768	9.86925e-14	1.79818e-11	Rsrp1
ENSMUSG00000035000	421.757	426.422	151.117	119.22	1.64941	1.12342e-13	1.95657e-11	Dpp4
ENSMUSG00000049103	7820.53	8106.09	6019.83	5413.98	0.478073	1.87736e-13	3.17623e-11	Ccr2
ENSMUSG00000033880	3953.61	3933.47	2811.57	2547.7	0.557425	2.06679e-13	3.44747e-11	Lgals3bp
ENSMUSG00000022750	550.33	539.389	217.728	218.403	1.32116	4.11276e-13	6.76492e-11	Klhl22
ENSMUSG00000036908	3703.28	3756.38	2698.24	2461.54	0.531746	3.45476e-12	5.3136e-10	Unc93b1
ENSMUSG00000030921	991.567	815.189	460.311	367.678	1.12589	4.53374e-12	6.69689e-10	Trim30a
ENSMUSG00000021728	13356	13334.1	10670.7	10419.2	0.339748	4.58032e-12	6.69689e-10	Emb
ENSMUSG00000071713	4394.85	4873.83	3302.7	3263.02	0.497267	1.06655e-11	1.52183e-09	Csf2rb
ENSMUSG00000000290	2987.36	3440.89	2065.93	2176.01	0.599531	1.08738e-11	1.52933e-09	Itgb2
ENSMUSG00000054404	333.12	424.387	131.233	78.1441	1.8545	1.09764e-11	1.52933e-09	Slfn5
ENSMUSG00000032690	180.196	200.49	39.7677	33.061	2.38564	1.12424e-11	1.54818e-09	Oas2
ENSMUSG00000034708	4552.64	5087.55	3503.53	3269.03	0.509208	2.02459e-11	2.65223e-09	Grn
ENSMUSG00000025804	959.424	966.829	459.316	544.003	0.941095	2.07126e-11	2.6663e-09	Ccr1
ENSMUSG00000112023	1308.13	1388.16	704.882	827.526	0.815152	2.24099e-11	2.79369e-09	Lilr4b
ENSMUSG00000044583	589.291	601.469	279.368	259.478	1.14385	2.78947e-11	3.44122e-09	Tlr7
ENSMUSG00000007891	3776.33	3828.64	2589.87	2807.18	0.494782	3.29798e-11	4.02659e-09	Ctsd
ENSMUSG00000070034	2345.48	2188.09	1542.99	1387.56	0.629546	3.49902e-11	4.22845e-09	Sp110
ENSMUSG00000032216	13753.4	13923.3	10645.8	11246.7	0.338233	4.68913e-11	5.60943e-09	Nedd4
ENSMUSG00000030144	780.202	842.667	412.589	421.778	0.959651	4.82258e-11	5.66278e-09	Clec4d
ENSMUSG00000018340	2279.24	2206.4	1527.08	1465.7	0.583872	4.82936e-11	5.66278e-09	Anxa6
ENSMUSG00000053063	2634.76	2576.85	1832.29	1582.92	0.609733	5.05383e-11	5.84477e-09	Clec12a
ENSMUSG00000060131	4311.08	5272.78	3258.96	3173.85	0.57497	6.18283e-11	7.0407e-09	Atp8b4
ENSMUSG00000064368	9901.06	9816.87	7777.56	7813.41	0.33881	7.31491e-11	8.02134e-09	mt-Nd6
ENSMUSG00000000594	3319.51	3275	2409.92	2140.95	0.535102	8.33369e-11	9.05467e-09	Gm2a
ENSMUSG00000020396	1173.71	901.695	559.73	474.876	1.00459	1.37858e-10	1.44483e-08	Nefh
ENSMUSG00000029455	7803.97	7092.45	5289.1	5746.6	0.432898	1.96399e-10	1.95458e-08	Aldh2
ENSMUSG00000028268	397.406	427.44	148.135	173.32	1.35949	2.24378e-10	2.19715e-08	Gbp3
ENSMUSG00000021990	639.941	820.278	353.932	333.615	1.08622	2.30499e-10	2.21935e-08	Spata13
ENSMUSG00000039997	3381.85	3361.51	2467.58	2407.44	0.468059	2.33523e-10	2.23033e-08	Ifi203
ENSMUSG00000026222	1517.55	1384.09	919.627	847.563	0.715539	2.37891e-10	2.25387e-08	Sp100
ENSMUSG00000063286	7232.21	7082.27	5665.9	5333.84	0.380017	2.57482e-10	2.42013e-08	Gm8995
ENSMUSG00000001281	1342.22	1222.27	800.324	680.254	0.792594	3.10074e-10	2.86891e-08	Itgb7
ENSMUSG00000019852	861.047	911.872	480.195	493.911	0.863876	3.50715e-10	3.16012e-08	Arfgef3
ENSMUSG00000034422	1424.04	1410.55	919.627	793.463	0.726485	3.74889e-10	3.31329e-08	Parp14
ENSMUSG00000040907	723.708	1077.76	417.56	412.761	1.11696	5.53315e-10	4.74848e-08	Atp1a3
ENSMUSG00000004730	209.417	238.145	64.6224	57.1053	1.87809	7.55275e-10	6.30101e-08	Adgre1
ENSMUSG00000040152	101.3	247.305	14.9129	29.0536	2.98691	7.55504e-10	6.30101e-08	Thbs1
ENSMUSG00000024737	485.069	431.511	207.786	177.327	1.25109	7.96263e-10	6.59451e-08	Slc15a3
ENSMUSG00000075602	1851.64	1457.37	1026.01	881.626	0.794851	9.22051e-10	7.47935e-08	Ly6a
ENSMUSG00000000386	143.183	187.259	37.7793	24.0443	2.41731	9.59516e-10	7.7303e-08	Mx1
ENSMUSG00000047735	740.266	619.788	331.066	341.63	1.01598	1.07002e-09	8.56236e-08	Samd9l
ENSMUSG00000049775	13453.4	12748.9	10397.3	10659.7	0.315453	1.54964e-09	1.20739e-07	Tmsb4x
ENSMUSG00000018819	3284.45	3054.16	2327.4	1924.55	0.576069	1.60591e-09	1.24306e-07	Lsp1
ENSMUSG00000036928	762.669	536.335	311.182	240.443	1.23596	1.78499e-09	1.37006e-07	Stag3
ENSMUSG00000020077	5600.7	6551.03	4164.67	4563.42	0.477309	2.2899e-09	1.73841e-07	Srgn
ENSMUSG00000030283	902.93	634.036	329.077	382.706	1.11109	2.35068e-09	1.76197e-07	St8sia1
ENSMUSG00000027639	3347.76	3664.79	2593.85	2465.55	0.470818	2.49737e-09	1.84852e-07	Samhd1
ENSMUSG00000060671	938.97	979.041	572.654	548.011	0.775144	3.38858e-09	2.49261e-07	Atp8b2
ENSMUSG00000025498	262.989	248.322	91.4656	66.1219	1.69789	3.51779e-09	2.57168e-07	Irf7
ENSMUSG00000073490	242.535	233.057	66.6108	79.1459	1.70638	3.70851e-09	2.66181e-07	Ifi207
ENSMUSG00000044162	389.614	317.527	137.198	137.253	1.36582	5.38888e-09	3.79467e-07	Tnip3
ENSMUSG00000005142	4494.2	4970.52	3498.56	3572.59	0.420485	5.41501e-09	3.79467e-07	Man2b1
ENSMUSG00000028581	16175.8	15177.2	12879.8	12548.1	0.302236	5.55237e-09	3.85912e-07	Laptm5
ENSMUSG00000057143	817.215	760.233	454.346	413.763	0.861735	5.5841e-09	3.85912e-07	Trim12c
ENSMUSG00000060802	14660.2	16326.2	12463.2	11964.1	0.343071	5.60474e-09	3.85912e-07	B2m
ENSMUSG00000072620	448.056	568.902	241.589	210.388	1.16946	6.22513e-09	4.21282e-07	Slfn2
ENSMUSG00000029484	1561.38	1908.21	1031.97	1133.09	0.680113	7.46737e-09	4.94057e-07	Anxa3
ENSMUSG00000074785	1618.85	1595.78	1078.7	1069.97	0.58123	7.69822e-09	5.03702e-07	Plxnc1
ENSMUSG00000030165	358.445	336.863	152.111	106.196	1.42843	8.08543e-09	5.2613e-07	Klrd1
ENSMUSG00000116957	425.653	420.316	201.821	135.249	1.32734	8.239e-09	5.33194e-07	AC140186.1
ENSMUSG00000036478	1276.96	1315.9	862.958	745.374	0.688855	8.79863e-09	5.66316e-07	Btg1
ENSMUSG00000025232	2286.06	2261.36	1608.6	1618.99	0.494617	8.93446e-09	5.7195e-07	Hexa
ENSMUSG00000040747	4541.92	4360.91	3352.41	3446.36	0.389067	8.99514e-09	5.72739e-07	Cd53
ENSMUSG00000064370	56225.2	52258.6	44701.8	45365.7	0.268422	1.06686e-08	6.64988e-07	mt-Cytb
ENSMUSG00000020432	664.292	974.97	398.671	399.737	1.03737	1.13247e-08	7.02191e-07	Tcn2
ENSMUSG00000029915	1665.6	1830.87	1179.11	1165.15	0.576582	1.20157e-08	7.35141e-07	Clec5a
ENSMUSG00000024621	2309.44	3068.41	1712.99	1710.15	0.651437	1.20423e-08	7.35141e-07	Csf1r
ENSMUSG00000064367	32545.4	36542	27391	28205	0.31341	1.69046e-08	1.01625e-06	mt-Nd5
ENSMUSG00000035208	636.045	627.93	352.938	311.575	0.92755	1.7885e-08	1.06438e-06	Slfn8
ENSMUSG00000018102	330.198	235.092	97.4308	96.1774	1.5464	2.41728e-08	1.41722e-06	Hist1h2bc
ENSMUSG00000022657	510.394	508.857	252.525	255.471	1.00464	2.54622e-08	1.48546e-06	Cd96
ENSMUSG00000059498	342.86	618.77	174.978	182.336	1.42768	2.7734e-08	1.61007e-06	Fcgr3
ENSMUSG00000020788	5037.71	5359.28	3857.46	4140.64	0.378375	3.80614e-08	2.18816e-06	Atp2a3
ENSMUSG00000046598	524.031	597.398	256.501	303.56	1.00154	4.0461e-08	2.30375e-06	Bdh1
ENSMUSG00000056498	732.474	704.258	427.502	364.672	0.858888	4.42682e-08	2.50846e-06	Tmem154
ENSMUSG00000029119	1530.21	1532.68	1072.73	985.818	0.573219	5.33907e-08	3.01098e-06	Man2b2
ENSMUSG00000006519	2118.53	2176.89	1543.98	1537.84	0.478961	5.61419e-08	3.15113e-06	Cyba
ENSMUSG00000004207	12162.8	14079.1	10363.5	10164.7	0.354174	6.47284e-08	3.59496e-06	Psap
ENSMUSG00000031827	3367.24	3348.28	2464.6	2606.81	0.405145	6.49599e-08	3.59496e-06	Cotl1
ENSMUSG00000001270	613.642	547.53	272.408	323.597	0.962498	6.61894e-08	3.64596e-06	Ckb
ENSMUSG00000016024	719.812	892.535	435.456	463.855	0.841931	7.89457e-08	4.32849e-06	Lbp
ENSMUSG00000029561	239.613	189.295	67.605	69.1275	1.64975	8.00802e-08	4.37046e-06	Oasl2
ENSMUSG00000022587	15689.8	15599.5	13162.1	13145.2	0.250208	8.77257e-08	4.75048e-06	Ly6e
ENSMUSG00000030413	344.808	379.607	156.088	164.303	1.17682	8.78457e-08	4.75048e-06	Pglyrp1
ENSMUSG00000015568	2734.12	2577.87	2017.21	1678.09	0.523575	8.97394e-08	4.81674e-06	Lpl
ENSMUSG00000090272	2419.5	2285.79	1741.82	1663.07	0.466761	8.98842e-08	4.81674e-06	Mndal
ENSMUSG00000079419	1018.84	1067.58	647.219	670.236	0.663198	9.63461e-08	5.11671e-06	Ms4a6c
ENSMUSG00000021242	4219.52	4369.05	3223.17	3426.32	0.36914	1.32024e-07	6.8135e-06	Npc2
ENSMUSG00000042286	137.339	265.623	52.6922	50.0924	1.97016	1.41468e-07	7.22157e-06	Stab1
ENSMUSG00000027009	5448.75	5427.47	4419.18	4252.84	0.32673	1.69375e-07	8.53579e-06	Itga4
ENSMUSG00000047798	353.575	308.367	151.117	131.242	1.22934	1.80483e-07	9.0188e-06	Cd300lf
ENSMUSG00000022488	6484.15	6355.63	5210.56	5198.59	0.302798	2.25779e-07	1.11879e-05	Nckap1l
ENSMUSG00000041028	5335.76	5188.31	4239.23	4160.67	0.325286	2.27857e-07	1.12438e-05	Ghitm
ENSMUSG00000038393	2504.24	2312.25	1678.2	1815.35	0.463459	2.6409e-07	1.28709e-05	Txnip
ENSMUSG00000064345	23866.8	22574.9	19002	19902.7	0.255515	2.69073e-07	1.30184e-05	mt-Nd2
ENSMUSG00000032661	250.327	266.641	82.5179	111.205	1.41618	2.87511e-07	1.38415e-05	Oas3
ENSMUSG00000025278	4844.85	4995.96	3693.42	4010.4	0.353185	2.92228e-07	1.3965e-05	Flnb
ENSMUSG00000028927	635.071	587.221	352.938	327.604	0.844951	2.97824e-07	1.41652e-05	Padi2
ENSMUSG00000076441	1877.94	1888.88	1372.98	1336.46	0.475325	3.21578e-07	1.51731e-05	Ass1
ENSMUSG00000026483	1006.18	1080.81	640.259	692.277	0.647145	3.24897e-07	1.52689e-05	Fam129a
ENSMUSG00000026581	2040.6	2451.67	1509.18	1604.96	0.528379	3.40637e-07	1.59322e-05	Sell
ENSMUSG00000026864	24304.1	22067.1	19152.1	19251.5	0.272036	3.45976e-07	1.60682e-05	Hspa5
ENSMUSG00000034707	2057.16	2097.51	1532.05	1500.77	0.454027	3.49649e-07	1.61124e-05	Gns
ENSMUSG00000105652	633.123	667.621	340.014	393.726	0.825973	3.81935e-07	1.74643e-05	4930519L02Rik
ENSMUSG00000024965	6571.81	6785.1	5244.36	5541.22	0.308456	3.94346e-07	1.79625e-05	Fermt3
ENSMUSG00000024339	1982.16	2002.86	1444.56	1460.69	0.455907	4.56631e-07	2.06408e-05	Tap2
ENSMUSG00000057596	120.78	123.143	22.8664	32.0591	2.15118	4.76537e-07	2.14587e-05	Trim30d
ENSMUSG00000078921	279.548	299.208	110.355	131.242	1.26034	4.79414e-07	2.15064e-05	Tgtp2
ENSMUSG00000024308	2564.63	2427.25	1906.86	1805.33	0.427392	5.4875e-07	2.42494e-05	Tapbp
ENSMUSG00000042207	921.437	1314.89	687.981	576.062	0.822633	5.61184e-07	2.47067e-05	Kdm5b
ENSMUSG00000028859	2118.53	2475.08	1324.26	1711.16	0.597641	5.70727e-07	2.50338e-05	Csf3r
ENSMUSG00000020717	2460.41	2420.12	1801.48	1857.43	0.415676	6.12192e-07	2.67535e-05	Pecam1
ENSMUSG00000073902	4306.21	4846.36	3608.92	3434.33	0.377772	6.22308e-07	2.69963e-05	Gm1966
ENSMUSG00000033355	195.781	166.905	64.6224	51.0942	1.64823	7.53184e-07	3.1857e-05	Rtp4
ENSMUSG00000040296	706.175	571.955	371.828	334.617	0.855708	7.70795e-07	3.24859e-05	Ddx58
ENSMUSG00000052776	422.731	447.794	214.745	231.427	0.964213	7.93533e-07	3.32078e-05	Oas1a
ENSMUSG00000040253	694.487	642.178	401.653	384.709	0.765511	8.89148e-07	3.68188e-05	Gbp7
ENSMUSG00000021069	597.083	979.041	351.944	427.789	1.01491	8.99417e-07	3.71143e-05	Pygl
ENSMUSG00000039007	265.912	254.429	104.39	111.205	1.27127	9.79411e-07	4.00911e-05	Cpq
ENSMUSG00000020883	986.697	1173.42	714.824	657.212	0.654453	9.81712e-07	4.00911e-05	Fbxl20
ENSMUSG00000057948	2063.98	1964.19	1461.46	1494.76	0.446481	1.00367e-06	4.07071e-05	Unc13d
ENSMUSG00000070348	5932.85	5216.8	4458.95	4216.78	0.362068	1.01028e-06	4.08354e-05	Ccnd1
ENSMUSG00000053158	3706.2	4329.36	2981.58	3088.7	0.40446	1.14074e-06	4.59516e-05	Fes
ENSMUSG00000002325	790.916	867.093	540.84	476.879	0.703866	1.1472e-06	4.60554e-05	Irf9
ENSMUSG00000052336	724.682	812.136	476.218	459.848	0.715012	1.18602e-06	4.74526e-05	Cx3cr1
ENSMUSG00000028465	23675.9	23414.6	19910.7	20553.9	0.218786	1.22132e-06	4.87008e-05	Tln1
ENSMUSG00000038608	6417.92	6808.51	5489.93	5238.66	0.301874	1.2297e-06	4.88703e-05	Dock10
ENSMUSG00000032596	1023.71	1044.17	692.951	677.249	0.593714	1.3243e-06	5.17614e-05	Uba7
ENSMUSG00000078771	639.941	555.672	356.915	316.584	0.828212	1.43011e-06	5.57044e-05	Evi2a
ENSMUSG00000031995	406.173	470.184	243.577	194.358	1.0004	1.47154e-06	5.69523e-05	St14
ENSMUSG00000033436	565.914	435.582	252.525	268.495	0.943241	1.7088e-06	6.50718e-05	Armcx2
ENSMUSG00000090124	1042.22	879.305	587.567	626.155	0.663153	1.74034e-06	6.58493e-05	Ugt1a7c
ENSMUSG00000074342	1045.14	1011.61	703.888	658.214	0.594564	1.83829e-06	6.9114e-05	I830077J02Rik
ENSMUSG00000039976	975.983	963.775	609.439	660.217	0.611507	1.93291e-06	7.24412e-05	Tbc1d16
ENSMUSG00000040026	89.6112	180.135	24.8548	35.0647	2.16989	2.09186e-06	7.79052e-05	Saa3
ENSMUSG00000040061	2513.98	2902.52	1704.04	2102.88	0.508638	2.10747e-06	7.82405e-05	Plcb2
ENSMUSG00000026822	297.081	451.865	141.175	183.338	1.20613	2.50669e-06	9.13439e-05	Lcn2
ENSMUSG00000030861	945.788	951.563	619.381	633.168	0.599118	2.66355e-06	9.6762e-05	Acadsb
ENSMUSG00000024066	391.562	473.237	241.589	193.357	0.991069	2.77807e-06	0.000100002	Xdh
ENSMUSG00000008475	6559.15	6695.54	5457.12	5532.2	0.270375	3.08042e-06	0.000109884	Arpc5
ENSMUSG00000017830	396.432	335.846	191.879	167.309	1.02789	3.31734e-06	0.000117275	Dhx58
ENSMUSG00000031266	594.161	755.144	378.787	401.741	0.789305	3.32783e-06	0.000117296	Gla
ENSMUSG00000049502	1171.76	1100.15	789.388	761.404	0.551017	3.43579e-06	0.000120742	Dtx3l
ENSMUSG00000049988	348.704	278.854	135.21	152.281	1.12673	3.66302e-06	0.000127677	Lrrc25
ENSMUSG00000032231	5292.91	5831.5	4297.89	4584.45	0.324616	3.94109e-06	0.000136875	Anxa2
ENSMUSG00000025017	2437.04	2458.8	1811.42	1932.56	0.386992	4.70103e-06	0.000160811	Pik3ap1
ENSMUSG00000000184	9252.36	8774.73	7746.74	7096.09	0.280434	5.09589e-06	0.00017243	Ccnd2
ENSMUSG00000071714	1336.38	1283.34	929.569	924.705	0.498639	5.17598e-06	0.000174641	Csf2rb2
ENSMUSG00000003283	329.224	399.962	200.827	128.236	1.1474	5.41686e-06	0.000181733	Hck
ENSMUSG00000020571	9454.96	9540.05	8009.21	8104.95	0.237284	5.46996e-06	0.000182997	Pdia6
ENSMUSG00000050272	128.573	96.6829	31.8141	24.0443	2.01195	5.64348e-06	0.000187741	Dscam
ENSMUSG00000027808	5397.13	5142.51	4277.01	4350.02	0.288969	5.83372e-06	0.000193325	Serp1
ENSMUSG00000064351	146412	148409	131444	129544	0.175855	5.844e-06	0.000193325	mt-Co1
ENSMUSG00000006369	143.183	140.445	33.8025	52.0961	1.72367	7.31821e-06	0.000238103	Fbln1
ENSMUSG00000024900	4215.62	4004.71	3216.21	3382.24	0.31717	7.35999e-06	0.000238806	Cpt1a
ENSMUSG00000082292	113.962	104.825	33.8025	19.0351	2.04952	7.60709e-06	0.000245479	Gm12250
ENSMUSG00000071562	36.0393	117.037	6.95934	11.0203	3.08911	8.1683e-06	0.000262873	Stfa1
ENSMUSG00000011148	2295.8	2392.65	1770.66	1832.38	0.379831	8.31374e-06	0.000266394	Adssl1
ENSMUSG00000022912	372.081	446.777	211.763	223.412	0.911686	9.50607e-06	0.000301017	Pros1
ENSMUSG00000041827	116.884	72.2577	24.8548	12.0222	2.3587	1.00193e-05	0.000313911	Oasl1
ENSMUSG00000032691	414.939	453.901	261.472	197.364	0.920793	1.02561e-05	0.000319639	Nlrp3
ENSMUSG00000064065	598.057	639.125	384.752	375.693	0.701983	1.03272e-05	0.000320769	Ipcef1
ENSMUSG00000040483	145.131	124.161	44.7386	39.0721	1.68415	1.03465e-05	0.000320769	Xaf1
ENSMUSG00000038147	379.874	479.343	223.693	234.432	0.906867	1.04502e-05	0.000323139	Cd84
ENSMUSG00000024248	3472.43	3321.82	2758.88	2657.9	0.326943	1.05272e-05	0.000324672	Cox7a2l
ENSMUSG00000037058	2687.36	2838.41	2188.22	2137.94	0.352976	1.08599e-05	0.00033126	Paip2
ENSMUSG00000016534	7095.84	7096.52	6009.89	5949.97	0.246911	1.13936e-05	0.0003451	Lamp2
ENSMUSG00000029322	7333.51	8476.54	6297.21	6480.95	0.307045	1.23237e-05	0.000371373	Plac8
ENSMUSG00000027189	2827.62	2801.77	2289.62	2109.89	0.355619	1.23932e-05	0.000372492	Trim44
ENSMUSG00000038642	1609.11	1603.92	1236.77	1118.06	0.448266	1.35294e-05	0.000404617	Ctss
ENSMUSG00000066800	1053.91	1172.41	795.353	739.363	0.536438	1.41473e-05	0.000419916	Rnasel
ENSMUSG00000074604	205.521	225.933	58.6573	104.192	1.40587	1.46947e-05	0.000435075	Mgst2
ENSMUSG00000020798	827.93	876.252	555.753	580.07	0.585241	1.51609e-05	0.000447757	Spns3
ENSMUSG00000029098	867.865	1024.84	619.381	636.173	0.591821	1.56391e-05	0.00045845	Acox3
ENSMUSG00000025014	2772.1	2819.07	2269.74	2127.92	0.346357	1.58236e-05	0.000462254	Dntt
ENSMUSG00000045868	165.586	147.569	62.6341	46.085	1.52625	1.58469e-05	0.000462254	Gvin1
ENSMUSG00000047180	892.216	1032.98	662.132	624.151	0.581487	1.5899e-05	0.000462635	Neurl3
ENSMUSG00000035356	762.669	710.365	469.258	483.892	0.628186	1.62085e-05	0.000470484	Nfkbiz
ENSMUSG00000047592	244.483	215.755	79.5353	113.209	1.25615	1.65242e-05	0.000478473	Nxpe5
ENSMUSG00000063193	292.21	404.033	147.14	187.345	1.05725	1.83003e-05	0.000522243	Cd300lb
ENSMUSG00000078945	440.264	547.53	250.536	300.554	0.841625	1.88822e-05	0.000536264	Naip2
ENSMUSG00000020589	383.77	520.052	255.507	228.421	0.900671	1.93797e-05	0.000547766	Fam49a
ENSMUSG00000008540	168.508	320.58	87.4889	97.1792	1.40439	2.01074e-05	0.000564293	Mgst1
ENSMUSG00000020101	803.579	1196.83	546.805	649.197	0.741695	2.10954e-05	0.000590621	Vsir
ENSMUSG00000027858	891.242	882.358	584.585	619.142	0.559226	2.19221e-05	0.000610878	Tspan2
ENSMUSG00000033488	139.287	125.179	41.756	45.0831	1.60693	2.23087e-05	0.000620192	Cryzl2
ENSMUSG00000023349	85.7151	53.9389	12.9245	11.0203	2.54463	2.25495e-05	0.000625419	Clec4n
ENSMUSG00000060063	1427.94	1380.02	960.389	1071.98	0.466477	2.2768e-05	0.000630004	Alox5ap
ENSMUSG00000024011	259.093	299.208	119.303	146.27	1.07178	2.30967e-05	0.000637609	Pi16
ENSMUSG00000036427	13142.7	13540.7	11105.1	11782.7	0.221342	2.54887e-05	0.000697142	Gpi1
ENSMUSG00000078920	1152.28	1147.98	855.999	767.415	0.502724	2.55483e-05	0.000697161	Ifi47
ENSMUSG00000020437	3933.15	3864.26	3268.9	3064.65	0.299987	2.58289e-05	0.000701862	Myo1g
ENSMUSG00000029063	4142.57	4257.1	3481.66	3422.31	0.282852	2.58391e-05	0.000701862	Nadk
ENSMUSG00000026223	1022.74	1238.56	788.394	757.397	0.548453	2.59947e-05	0.000704475	Itm2c
ENSMUSG00000044734	6092.59	6046.24	5185.7	5010.24	0.251635	2.61936e-05	0.000706629	Serpinb1a
ENSMUSG00000003814	29933.1	32836.6	26355	27484.7	0.221364	2.7457e-05	0.00073903	Calr
ENSMUSG00000054676	977.931	1108.29	745.644	691.275	0.537634	2.87046e-05	0.000767377	1600014C10Rik
ENSMUSG00000034908	3178.28	3234.3	2412.9	2673.93	0.334143	2.89411e-05	0.000770224	Sidt2
ENSMUSG00000021591	702.279	887.447	491.131	519.959	0.652487	2.98013e-05	0.000789567	Glrx
ENSMUSG00000021895	671.11	698.152	428.497	457.844	0.627415	3.04662e-05	0.000805381	Arhgef3
ENSMUSG00000024079	1710.41	1659.89	1267.59	1281.36	0.403038	3.05795e-05	0.000806577	Eif2ak2
ENSMUSG00000046879	842.54	843.685	596.515	537.992	0.571675	3.08467e-05	0.000810016	Irgm1
ENSMUSG00000106734	266.886	215.755	124.274	81.1496	1.23245	3.127e-05	0.000815707	Gm20559
ENSMUSG00000056737	1301.31	1360.68	940.505	999.844	0.456127	3.15958e-05	0.000820591	Capg
ENSMUSG00000025534	6851.36	7447.63	5891.58	6057.17	0.258962	3.35986e-05	0.000866903	Gusb
ENSMUSG00000025579	2018.2	2197.25	1585.74	1652.05	0.380537	3.44472e-05	0.000882138	Gaa
ENSMUSG00000020057	221.106	377.572	133.222	131.242	1.17795	3.4601e-05	0.000882138	Dram1
ENSMUSG00000023010	8311.44	8224.15	7178.06	6952.82	0.226728	3.57085e-05	0.000901697	Tmbim6
ENSMUSG00000000673	429.549	460.007	278.374	229.423	0.808588	3.64207e-05	0.000913835	Haao
ENSMUSG00000079227	604.876	523.105	365.862	317.586	0.723049	3.73037e-05	0.000934012	Ccr5
ENSMUSG00000025089	410.069	490.538	277.379	230.425	0.826187	3.86491e-05	0.000963623	Gfra1
ENSMUSG00000039853	408.121	489.521	253.519	263.486	0.795615	4.25629e-05	0.00105257	Trim14
ENSMUSG00000032204	1020.79	895.589	684.998	623.149	0.551066	4.25721e-05	0.00105257	Aqp9
ENSMUSG00000044285	153.898	188.277	62.6341	72.133	1.34398	4.37632e-05	0.00107977	Gm1821
ENSMUSG00000025503	5717.58	6126.64	4867.56	5018.25	0.260666	4.41905e-05	0.00108578	Taldo1
ENSMUSG00000030107	107.144	89.5589	26.8432	28.0517	1.84165	4.82751e-05	0.00117156	Usp18
ENSMUSG00000045594	1532.16	1538.78	1098.58	1197.21	0.419721	4.9209e-05	0.00119178	Glb1
ENSMUSG00000028603	2829.57	2702.03	2170.32	2249.15	0.323926	4.94866e-05	0.00119606	Scp2
ENSMUSG00000027828	9078.98	9141.11	7663.23	7986.73	0.219373	5.04164e-05	0.00121605	Ssr3
ENSMUSG00000037949	744.163	783.64	537.858	477.881	0.588759	5.11726e-05	0.00122954	Ano10
ENSMUSG00000039899	351.627	565.849	241.589	236.436	0.939931	5.13074e-05	0.00122954	Fgl2
ENSMUSG00000041538	422.731	356.2	238.606	177.327	0.905291	5.13439e-05	0.00122954	H2-Ob
ENSMUSG00000028599	1744.5	2219.63	1441.58	1436.65	0.461513	5.18936e-05	0.00123657	Tnfrsf1b
ENSMUSG00000053541	434.42	567.885	314.165	255.471	0.814665	5.41265e-05	0.00128719	Gm4759
ENSMUSG00000025647	1988.98	2007.95	1535.03	1577.91	0.360606	5.55609e-05	0.00131602	Shisa5
ENSMUSG00000066258	407.147	457.971	242.583	261.482	0.779081	5.68934e-05	0.00134489	Trim12a
ENSMUSG00000087150	81.8189	73.2754	18.8896	17.0314	2.11034	5.79301e-05	0.00136667	BC064078
ENSMUSG00000026308	438.316	339.917	237.612	158.292	0.97524	5.8491e-05	0.00137666	Klhl30
ENSMUSG00000025743	270.782	218.809	121.291	110.203	1.08095	5.85861e-05	0.00137666	Sdc3
ENSMUSG00000021998	31061	30581.3	27379	27409.5	0.170055	6.17266e-05	0.00144187	Lcp1
ENSMUSG00000022964	942.866	998.378	703.888	660.217	0.508871	6.20117e-05	0.00144568	Tmem50b
ENSMUSG00000064363	22679.4	20031.7	17346.7	18664.4	0.246227	6.47132e-05	0.00149687	mt-Nd4
ENSMUSG00000009894	569.81	549.566	357.909	351.648	0.657775	6.56322e-05	0.00151517	Snap47
ENSMUSG00000046245	104.222	143.498	23.8606	49.0905	1.76373	7.02389e-05	0.00161209	Pilra
ENSMUSG00000016194	73.0526	139.427	30.8199	26.048	1.90055	7.11619e-05	0.00162697	Hsd11b1
ENSMUSG00000002227	681.824	669.656	417.56	469.866	0.606942	7.32184e-05	0.00166435	Mov10
ENSMUSG00000063856	17169.3	18130.6	15369.2	15481.5	0.194317	7.3661e-05	0.0016712	Gpx1
ENSMUSG00000036986	1106.5	1293.51	812.254	893.648	0.492272	8.23949e-05	0.00185162	Pml
ENSMUSG00000022831	5490.63	5049.9	4340.64	4438.18	0.263971	8.3649e-05	0.00187269	Hcls1
ENSMUSG00000069892	785.072	863.022	591.544	527.974	0.557672	8.41491e-05	0.00188034	9930111J21Rik2
ENSMUSG00000025355	258.119	351.111	154.1	156.288	0.972359	8.74818e-05	0.00195113	Mmp19
ENSMUSG00000025283	714.942	836.561	548.794	476.879	0.596736	9.13193e-05	0.00202907	Sat1
ENSMUSG00000015837	3192.89	3251.6	2627.65	2653.89	0.287075	9.17958e-05	0.00203584	Sqstm1
ENSMUSG00000021484	7275.07	7053.78	6141.12	6144.33	0.222016	9.20634e-05	0.00203796	Lman2
ENSMUSG00000030200	73.0526	105.842	26.8432	20.0369	1.93117	9.5125e-05	0.0020901	Bcl2l14
ENSMUSG00000020926	166.56	152.657	42.7502	76.1404	1.42542	0.000101416	0.00221192	Adam11
ENSMUSG00000030246	248.379	222.879	110.355	120.222	1.03155	0.000105774	0.00229009	Ldhb
ENSMUSG00000027995	759.747	951.563	577.625	569.049	0.57724	0.000106094	0.00229282	Tlr2
ENSMUSG00000004709	1388	1465.51	1055.83	1095.02	0.407731	0.000107068	0.00230967	Cd244a
ENSMUSG00000043263	70.1305	82.4349	20.878	16.0296	2.04689	0.000109771	0.00236367	Ifi209
ENSMUSG00000042659	193.833	193.366	74.5644	97.1792	1.173	0.00011019	0.00236839	Arrdc4
ENSMUSG00000071203	207.469	267.659	104.39	122.225	1.06768	0.000118835	0.00254038	Naip5
ENSMUSG00000019302	1004.23	1038.07	666.108	779.437	0.498587	0.000123033	0.00262064	Atp6v0a1
ENSMUSG00000064023	268.834	214.738	100.413	130.24	1.06857	0.000123338	0.00262243	Klk8
ENSMUSG00000014547	2145.8	2142.29	1753.75	1633.01	0.340399	0.000126876	0.00267954	Wdfy2
ENSMUSG00000027071	133.443	149.604	51.698	58.1072	1.36595	0.000126929	0.00267954	P2rx3
ENSMUSG00000034641	104.222	100.754	26.8432	37.0684	1.68163	0.000127877	0.00268995	Cd300ld
ENSMUSG00000025130	15176.4	15770.5	13266.5	13825.5	0.191905	0.000128746	0.00270344	P4hb
ENSMUSG00000006494	2934.77	3239.38	2411.91	2553.71	0.314129	0.000129662	0.00271786	Pdk1
ENSMUSG00000052749	132.469	131.285	42.7502	55.1016	1.43073	0.000134086	0.00278593	Trim30b
ENSMUSG00000017167	521.109	778.551	369.839	407.752	0.740542	0.000138613	0.00286491	Cntnap1
ENSMUSG00000020638	121.754	115.002	36.7851	46.085	1.51477	0.000141055	0.0029103	Cmpk2
ENSMUSG00000052459	3592.24	3558.95	2978.6	2963.46	0.267234	0.000143722	0.00295504	Atp6v1a
ENSMUSG00000034947	192.859	156.728	58.6573	86.1589	1.27205	0.000151711	0.00308797	Tmem106a
ENSMUSG00000030123	675.98	934.262	462.299	557.027	0.659286	0.000151752	0.00308797	Plxnd1
ENSMUSG00000033220	5924.08	6146.99	5228.45	5068.35	0.229294	0.000159418	0.00323285	Rac2
ENSMUSG00000038301	1756.18	1790.16	1434.62	1315.43	0.366802	0.000161575	0.00326542	Snx10
ENSMUSG00000020048	16763.1	15374.6	13983.3	13936.7	0.20303	0.000163559	0.00329383	Hsp90b1
ENSMUSG00000000275	3486.07	3836.78	2977.6	3028.58	0.285811	0.000164652	0.00330504	Trim25
ENSMUSG00000028164	1466.9	1473.65	1172.15	1054.95	0.400864	0.00016602	0.00331565	Manba
ENSMUSG00000027907	1076.31	1202.94	811.26	852.572	0.453845	0.000166386	0.00331735	S100a11
ENSMUSG00000029925	277.6	293.102	148.135	160.296	0.887724	0.000173035	0.00343258	Tbxas1
ENSMUSG00000027580	1485.4	1733.17	1224.84	1203.22	0.406336	0.000180171	0.00353859	Helz2
ENSMUSG00000027663	623.382	542.442	397.677	354.654	0.632135	0.000183568	0.00359339	Zmat3
ENSMUSG00000034652	1265.27	1149	952.435	768.417	0.488538	0.000187018	0.00365487	Cd300a
ENSMUSG00000026480	2877.3	3332	2304.54	2585.77	0.344353	0.000187787	0.00366172	Ncf2
ENSMUSG00000027360	123.702	140.445	51.698	50.0924	1.37546	0.000187987	0.00366172	Hdc
ENSMUSG00000061577	55.52	87.5234	13.9187	19.0351	2.11748	0.000188383	0.00366342	Adgrg5
ENSMUSG00000021185	1478.58	1242.63	1011.09	994.835	0.440281	0.000190379	0.00369616	Dglucy
ENSMUSG00000048865	6011.74	6065.58	5134.01	5232.65	0.220342	0.000192843	0.00373177	Arhgap30
ENSMUSG00000029923	225.976	193.366	114.332	76.1404	1.13858	0.000195696	0.00378079	Rab19
ENSMUSG00000057469	1664.63	1738.26	1351.11	1299.4	0.360383	0.000197969	0.00381369	E2f6
ENSMUSG00000022774	2172.1	1913.3	1627.49	1554.87	0.360583	0.000200672	0.00385179	Ncbp2
ENSMUSG00000041481	2566.58	2407.91	1922.77	2064.81	0.319181	0.000205517	0.00392571	Serpina3g
ENSMUSG00000042759	1468.84	1496.04	1190.05	1062.96	0.396038	0.000209198	0.00398318	Apobr
ENSMUSG00000003746	2634.76	2734.6	2232.95	2134.94	0.297725	0.000213973	0.00406123	Man1a
ENSMUSG00000079017	91.5593	61.0629	20.878	18.0333	1.97227	0.000220954	0.00416019	Ifi27l2a
ENSMUSG00000022906	1007.15	1009.57	740.673	739.363	0.446375	0.000233323	0.00437915	Parp9
ENSMUSG00000073489	56.494	60.0451	4.97096	16.0296	2.4733	0.00024457	0.00456132	Ifi204
ENSMUSG00000001794	3666.27	3760.45	3102.87	3122.76	0.254461	0.000258842	0.00476744	Capns1
ENSMUSG00000017760	4749.39	5386.76	4344.62	4005.39	0.279503	0.000262207	0.00481444	Ctsa
ENSMUSG00000079481	348.704	405.05	206.792	236.436	0.765813	0.000264214	0.00484378	Nhsl2
ENSMUSG00000024186	80.8449	119.073	24.8548	37.0684	1.69051	0.000265353	0.00485715	Rgs11
ENSMUSG00000024338	3114.96	2949.34	2417.87	2556.71	0.285882	0.000268101	0.00489988	Psmb8
ENSMUSG00000057191	301.951	419.298	200.827	203.375	0.834842	0.000277012	0.00505027	AB124611
ENSMUSG00000023473	112.988	211.685	52.6922	70.1293	1.4017	0.000280238	0.00509308	Celsr3
ENSMUSG00000028082	324.354	305.314	161.059	193.357	0.829384	0.000280392	0.00509308	Sh3d19
ENSMUSG00000057554	860.073	882.358	587.567	655.208	0.487535	0.000283427	0.00514032	Lgals8
ENSMUSG00000024677	442.212	543.459	316.153	301.556	0.673744	0.000291547	0.0052634	Ms4a6b
ENSMUSG00000037754	492.862	446.777	312.176	280.517	0.664971	0.000294696	0.00531216	Ppp1r16b
ENSMUSG00000028211	364.289	399.962	203.809	248.458	0.756788	0.000298947	0.00538059	Trp53inp1
ENSMUSG00000028977	203.573	201.507	99.4192	100.185	1.0211	0.000306426	0.00549897	Casz1
ENSMUSG00000033538	430.523	509.875	248.548	321.593	0.721772	0.000306453	0.00549897	Casp4
ENSMUSG00000050921	254.223	195.401	114.332	109.201	1.00872	0.000315275	0.00562844	P2ry10
ENSMUSG00000003206	283.444	241.198	140.181	141.26	0.898845	0.000321677	0.00571016	Ebi3
ENSMUSG00000072621	318.509	334.828	204.803	169.312	0.804128	0.000330698	0.00585356	Slfn10-ps
ENSMUSG00000037280	2253.92	2745.79	1941.66	1959.61	0.35764	0.000331156	0.00585356	Galnt6
ENSMUSG00000072568	2045.47	2098.53	1696.09	1630.01	0.317124	0.000332429	0.0058673	Fam84b
ENSMUSG00000022283	54864.5	54529.1	49751.3	49255.8	0.143925	0.000338859	0.00595416	Pabpc1
ENSMUSG00000031304	1837.03	1706.71	1405.79	1385.56	0.344456	0.000340407	0.00595425	Il2rg
ENSMUSG00000033318	323.38	343.987	170.007	212.392	0.803404	0.000341193	0.00595425	Gstt2
ENSMUSG00000037318	1500.01	1472.63	1130.4	1178.17	0.364809	0.000341378	0.00595425	Traf3ip3
ENSMUSG00000058818	350.653	430.493	256.501	194.358	0.792409	0.000343121	0.00596709	Pirb
ENSMUSG00000074227	1288.65	1071.65	873.894	854.576	0.449796	0.000346007	0.00600845	Spint2
ENSMUSG00000035004	925.333	1484.85	480.195	548.011	1.22892	0.000353503	0.00612963	Igsf6
ENSMUSG00000036362	269.808	305.314	180.943	117.216	0.947352	0.000356108	0.00615678	P2ry13
ENSMUSG00000025888	864.943	790.764	589.556	593.094	0.485625	0.000363921	0.00627353	Casp1
ENSMUSG00000021939	5056.21	5682.92	4584.22	4420.15	0.254031	0.000377059	0.00647176	Ctsb
ENSMUSG00000046006	234.742	220.844	132.227	97.1792	0.989751	0.0003883	0.00664543	Gapt
ENSMUSG00000005125	2372.75	2141.27	1837.27	1778.28	0.320372	0.000390008	0.00665543	Ndrg1
ENSMUSG00000026180	168.508	261.553	69.5934	118.218	1.19491	0.000400212	0.00680993	Cxcr2
ENSMUSG00000068587	65.2603	211.685	30.8199	49.0905	1.79233	0.000403504	0.00685609	Mgam
ENSMUSG00000030835	7182.53	7156.57	6162.99	6325.66	0.199349	0.000407465	0.00691348	Nomo1
ENSMUSG00000020326	3068.21	2369.24	2007.27	2158.98	0.384459	0.000425355	0.00718613	Ccng1
ENSMUSG00000018507	1664.63	1725.03	1395.84	1255.31	0.3544	0.0004377	0.00736318	Trpv2
ENSMUSG00000021880	262.015	216.773	144.158	61.1127	1.22173	0.000443352	0.00743714	Rnase6
ENSMUSG00000066684	60.3902	121.108	29.8257	22.0406	1.80583	0.000450896	0.0075119	Pilrb1
ENSMUSG00000003363	405.198	436.599	238.606	283.523	0.689006	0.000450981	0.0075119	Pld3
ENSMUSG00000032786	1246.76	1808.48	1069.75	1083	0.504727	0.0004742	0.00782166	Alas1
ENSMUSG00000027199	816.241	1099.13	670.085	654.206	0.53195	0.000477159	0.00785953	Gatm
ENSMUSG00000100182	66.2344	50.8857	13.9187	13.024	2.12043	0.000483894	0.00793733	1810006J02Rik
ENSMUSG00000018930	420.783	367.395	250.536	235.434	0.69791	0.00049858	0.00816693	Ccl4
ENSMUSG00000039126	105.196	151.639	59.6515	36.0665	1.42305	0.000511138	0.00834952	Prune2
ENSMUSG00000027712	2320.15	2761.06	2020.2	2018.72	0.330953	0.000525467	0.0085248	Anxa5
ENSMUSG00000035273	403.25	686.957	332.06	300.554	0.784543	0.000535225	0.00867123	Hpse
ENSMUSG00000024921	2033.78	2011	1637.43	1638.02	0.304393	0.000542969	0.00877269	Smarca2
ENSMUSG00000075511	221.106	187.259	116.32	82.1515	1.04103	0.000551986	0.00889563	1700001L05Rik
ENSMUSG00000074093	599.031	561.778	393.7	397.733	0.552743	0.000565259	0.0090956	Svip
ENSMUSG00000097636	216.236	207.614	83.5121	125.231	1.02214	0.000581614	0.00929562	Mirt1
ENSMUSG00000001435	265.912	255.446	114.332	163.301	0.909368	0.000584974	0.00933673	Col18a1
ENSMUSG00000059900	455.848	540.406	279.368	351.648	0.658633	0.000591963	0.00943555	Tmem40
ENSMUSG00000040613	328.25	340.934	158.076	224.414	0.80709	0.000601602	0.00956345	Apobec1
ENSMUSG00000020400	1407.48	1431.92	1039.92	1158.14	0.36937	0.00061358	0.00972774	Tnip1
ENSMUSG00000048534	315.587	370.448	228.664	163.301	0.807102	0.000624818	0.00987947	Jaml
ENSMUSG00000001025	883.45	816.207	557.741	657.212	0.484573	0.000632559	0.00996196	S100a6
ENSMUSG00000030088	362.341	309.385	175.972	217.401	0.772405	0.000636869	0.0100165	Aldh1l1
ENSMUSG00000002699	2384.44	2235.92	1883	1892.49	0.291469	0.000651026	0.0101985	Lcp2
ENSMUSG00000028041	1735.73	2111.76	1503.22	1482.73	0.365427	0.0006563	0.0102585	Adam15
ENSMUSG00000032278	64.2863	71.24	21.8722	15.0277	1.87636	0.000663785	0.0103573	Paqr5
ENSMUSG00000000278	1348.06	1429.89	1122.44	1027.9	0.369299	0.000673093	0.0104612	Scpep1
ENSMUSG00000027030	363.315	313.456	201.821	205.379	0.733261	0.000693691	0.0107531	Stk39
ENSMUSG00000042671	75.9747	72.2577	27.8374	13.024	1.85853	0.000698542	0.010799	Rgs8
ENSMUSG00000026360	1042.22	793.817	644.236	646.192	0.509182	0.000699387	0.010799	Rgs2
ENSMUSG00000065954	5172.13	4841.27	4412.22	4098.56	0.234638	0.000707797	0.0109146	Tacc1
ENSMUSG00000022014	568.836	456.954	301.24	357.66	0.63909	0.000709168	0.0109216	Epsti1
ENSMUSG00000026070	283.444	202.525	143.164	104.192	0.974679	0.000720697	0.0110847	Il18r1
ENSMUSG00000021910	7277.99	8239.41	6449.32	6784.51	0.229552	0.000724748	0.0111325	Nisch
ENSMUSG00000040327	664.292	491.556	309.194	414.765	0.67552	0.00074023	0.0113117	Cul9
ENSMUSG00000023341	52.5979	58.0097	16.9013	7.01293	2.20855	0.000756756	0.0115344	Mx2
ENSMUSG00000037921	76.9488	80.3994	22.8664	27.0499	1.65643	0.000767748	0.011657	Ddx60
ENSMUSG00000045322	254.223	316.509	168.018	156.288	0.814966	0.000772399	0.0116976	Tlr9
ENSMUSG00000001865	199.677	234.074	103.396	123.227	0.936354	0.000777539	0.0117604	Cpa3
ENSMUSG00000034614	771.436	869.128	631.312	534.987	0.491953	0.000781267	0.01178	Pik3ip1
ENSMUSG00000064372	893.19	1058.42	733.713	694.28	0.450329	0.000781818	0.01178	mt-Tp
ENSMUSG00000058099	2108.79	2487.29	1847.21	1819.35	0.325718	0.000788501	0.0118355	Nfam1
ENSMUSG00000054932	266.886	179.118	88.483	128.236	1.04205	0.000791296	0.0118624	Afp
ENSMUSG00000001123	2282.16	2163.66	1604.63	1916.53	0.336536	0.000794029	0.0118733	Lgals9
ENSMUSG00000018171	2261.71	2132.11	1767.67	1820.36	0.292414	0.000800686	0.0119578	Vmp1
ENSMUSG00000016256	5049.4	5641.19	4560.36	4528.35	0.234052	0.000802376	0.0119625	Ctsz
ENSMUSG00000021211	110.066	77.3463	29.8257	35.0647	1.53091	0.000812936	0.012095	Akr1c12
ENSMUSG00000006800	229.872	184.206	110.355	103.19	0.955772	0.000824236	0.0122477	Sulf2
ENSMUSG00000032556	205.521	146.551	90.4714	75.1386	1.08859	0.000836651	0.0124011	Bfsp2
ENSMUSG00000061232	14869.6	14370.1	13050.8	13091.1	0.1616	0.000843947	0.012478	H2-K1
ENSMUSG00000024404	2417.55	2317.34	1988.38	1910.52	0.280329	0.00086159	0.0126819	Riok3
ENSMUSG00000069830	472.407	362.306	272.408	244.451	0.691953	0.000862022	0.0126819	Nlrp1a
ENSMUSG00000042349	379.874	538.371	274.397	292.539	0.695136	0.000872774	0.0128241	Ikbke
ENSMUSG00000037731	1480.53	1552.01	1217.88	1184.18	0.336138	0.000882306	0.0129339	Themis2
ENSMUSG00000028822	1885.73	2112.77	1593.69	1617.98	0.315933	0.000882427	0.0129339	Tmem50a
ENSMUSG00000031443	35.0653	117.037	16.9013	19.0351	2.08028	0.000904597	0.0132261	F7
ENSMUSG00000037447	1688.98	1594.76	1315.32	1307.41	0.324389	0.000911081	0.0133045	Arid5a
ENSMUSG00000030104	4938.36	5327.73	4494.74	4295.92	0.223723	0.000919928	0.0134006	Edem1
ENSMUSG00000040990	1088.97	1169.35	880.854	845.559	0.387301	0.000925231	0.0134448	Sh3kbp1
ENSMUSG00000038507	495.784	495.627	323.112	343.634	0.57238	0.000928069	0.013463	Parp12
ENSMUSG00000035711	529.875	650.319	378.787	417.77	0.566824	0.000962977	0.0138741	Dok3
ENSMUSG00000040033	789.942	776.516	548.794	593.094	0.456164	0.000970022	0.0139248	Stat2
ENSMUSG00000032000	828.904	934.262	626.341	668.232	0.445473	0.000976136	0.0139787	Birc3
ENSMUSG00000030403	3105.22	3306.55	2625.66	2754.08	0.253095	0.000984273	0.0140686	Vasp
ENSMUSG00000030824	5309.46	5978.05	4623.98	4940.11	0.238911	0.000984788	0.0140686	Nucb1
ENSMUSG00000044827	134.417	135.356	59.6515	61.1127	1.15955	0.000990673	0.0141356	Tlr1
ENSMUSG00000015947	212.34	215.755	96.4366	128.236	0.930243	0.000992264	0.0141412	Fcgr1
ENSMUSG00000060090	1249.69	1354.58	1042.91	978.805	0.365103	0.0010292	0.0146325	Rp2
ENSMUSG00000038375	138.313	140.445	59.6515	67.1238	1.13679	0.00104488	0.0147844	Trp53inp2
ENSMUSG00000000982	1260.4	1361.7	996.18	1045.93	0.360524	0.00104999	0.014839	Ccl3
ENSMUSG00000038059	753.903	771.427	533.881	576.062	0.458623	0.00105252	0.014857	Smim3
ENSMUSG00000022372	1117.22	1095.06	843.074	859.585	0.377798	0.00107246	0.0150666	Sla
ENSMUSG00000019832	847.41	952.581	661.137	672.24	0.432664	0.00107655	0.0151061	Rab32
ENSMUSG00000062007	341.886	294.119	179.949	202.373	0.734638	0.00109223	0.015308	Hsh2d
ENSMUSG00000026187	647.733	561.778	441.421	391.722	0.53802	0.00110121	0.0153793	Xrcc5
ENSMUSG00000058881	567.862	851.827	447.386	483.892	0.607775	0.00113131	0.0157625	Zfp516
ENSMUSG00000063406	5309.46	4811.75	4408.25	4233.81	0.228057	0.00113401	0.0157815	Tmed5
ENSMUSG00000037405	1379.23	1462.46	1127.41	1119.06	0.338954	0.00113611	0.0157922	Icam1
ENSMUSG00000039934	249.353	273.765	141.175	159.294	0.79979	0.00114191	0.0158171	Gsap
ENSMUSG00000037649	697.409	698.152	520.956	483.892	0.473826	0.00115442	0.0159477	H2-DMa
ENSMUSG00000005413	445.134	523.105	307.205	334.617	0.592895	0.00116491	0.0160419	Hmox1
ENSMUSG00000005465	596.109	554.654	344.984	433.8	0.563544	0.00117835	0.0161705	Il27ra
ENSMUSG00000070390	123.702	117.037	59.6515	40.0739	1.27127	0.0011865	0.0162542	Nlrp1b
ENSMUSG00000035561	416.887	449.83	266.443	300.554	0.612117	0.00119462	0.0163327	Aldh1b1
ENSMUSG00000033192	386.692	463.06	291.298	252.466	0.643623	0.00119568	0.0163327	Lpcat2
ENSMUSG00000051343	650.655	724.613	481.189	501.926	0.484067	0.00120606	0.0164366	Rab11fip5
ENSMUSG00000038286	690.591	660.497	481.189	489.903	0.476553	0.0012081	0.0164454	Bphl
ENSMUSG00000069792	707.149	544.477	438.438	411.759	0.558375	0.00121857	0.0165689	Wfdc17
ENSMUSG00000006782	1005.2	1022.8	809.272	726.339	0.401161	0.00124812	0.0169125	Cnp
ENSMUSG00000022540	761.695	649.302	538.852	446.824	0.517741	0.00127472	0.0171945	Rogdi
ENSMUSG00000040234	1661.7	1701.62	1229.81	1429.64	0.338774	0.00127474	0.0171945	Tm7sf3
ENSMUSG00000037940	195.781	262.57	131.233	115.212	0.894541	0.00130027	0.017499	Inpp4b
ENSMUSG00000036944	109.092	131.285	48.7154	54.0998	1.22494	0.00131257	0.0176444	Tmem71
ENSMUSG00000001418	1176.63	1227.36	936.528	939.733	0.357482	0.00133778	0.0179223	Glmp
ENSMUSG00000030826	1388.97	1465.51	1152.27	1113.05	0.333382	0.00136229	0.0182095	Bcat2
ENSMUSG00000037860	837.67	950.545	642.248	684.262	0.430653	0.00136938	0.0182836	Aim2
ENSMUSG00000055541	787.02	674.745	491.131	552.018	0.487125	0.00137913	0.0183723	Lair1
ENSMUSG00000036469	277.6	209.649	151.117	111.205	0.89366	0.00139084	0.0185076	2001-03-01
ENSMUSG00000034795	145.131	135.356	61.6399	69.1275	1.10116	0.00139708	0.0185489	Ccdc122
ENSMUSG00000034165	3903.93	4490.16	3590.03	3455.37	0.252507	0.00140904	0.0186868	Ccnd3
ENSMUSG00000048612	148.053	109.913	46.727	64.1182	1.2194	0.0014426	0.019089	Myof
ENSMUSG00000051506	9749.11	9428.1	8552.04	8526.72	0.167231	0.0015089	0.0198997	Wdfy4
ENSMUSG00000019944	85.7151	86.5057	27.8374	35.0647	1.45324	0.00160505	0.0210367	Rhobtb1
ENSMUSG00000005615	1645.14	1814.58	1360.05	1423.63	0.313494	0.00161288	0.0210367	Pcyt1a
ENSMUSG00000069874	227.924	242.216	149.129	112.207	0.846899	0.00161841	0.0210856	Irgm2
ENSMUSG00000030659	244.483	244.251	150.123	131.242	0.796527	0.00162243	0.0211147	Nucb2
ENSMUSG00000007458	6695.52	6807.49	5898.54	6019.1	0.180163	0.00164301	0.0213357	M6pr
ENSMUSG00000042333	293.184	321.598	193.867	184.34	0.700661	0.00165627	0.0214844	Tnfrsf14
ENSMUSG00000015932	1248.71	1500.11	1023.02	1096.02	0.375115	0.00167011	0.0215929	Dstn
ENSMUSG00000026305	5021.15	4813.79	4358.54	4174.7	0.204876	0.00169338	0.0218461	Lrrfip1
ENSMUSG00000005803	171.43	163.852	66.6108	98.181	1.02505	0.0017481	0.0223814	Sqor
ENSMUSG00000030148	66.2344	131.285	35.7909	35.0647	1.47796	0.00180472	0.0229821	Clec4a2
ENSMUSG00000024187	435.394	465.095	323.112	280.517	0.576825	0.00187896	0.0238342	Fam234a
ENSMUSG00000024423	1006.18	868.11	721.783	685.264	0.413946	0.00187969	0.0238342	Impact
ENSMUSG00000021819	1567.22	1652.77	1345.14	1248.3	0.312047	0.00192166	0.0242884	Zswim8
ENSMUSG00000026458	315.587	412.174	244.571	206.381	0.689908	0.00194554	0.0245379	Ppfia4
ENSMUSG00000013160	1764.95	1685.33	1397.83	1416.61	0.29397	0.00196303	0.0247058	Atp6v0d1
ENSMUSG00000019876	389.614	374.519	233.635	264.488	0.61748	0.00196906	0.024723	Pkib
ENSMUSG00000036275	4390.95	4370.07	3803.78	3818.04	0.200973	0.00197275	0.024723	9530068E07Rik
ENSMUSG00000036181	310.717	291.066	208.78	147.272	0.757102	0.00198006	0.0247884	Hist1h1c
ENSMUSG00000027287	1255.53	1373.91	1072.73	998.842	0.343816	0.00205267	0.0255596	Snap23
ENSMUSG00000064289	882.476	1030.94	723.771	719.326	0.40667	0.00205399	0.0255596	Tank
ENSMUSG00000015340	2361.06	3692.27	1490.29	1576.91	0.98076	0.00205911	0.0255887	Cybb
ENSMUSG00000032561	61.3642	103.807	25.849	31.0573	1.53653	0.002099	0.0260025	Acpp
ENSMUSG00000028270	137.339	92.612	36.7851	57.1053	1.29323	0.00211855	0.0261823	Gbp2
ENSMUSG00000029163	3672.11	3825.59	3280.83	3169.85	0.216913	0.00212014	0.0261823	Emilin1
ENSMUSG00000031447	5484.79	5977.04	5030.61	4940.11	0.200947	0.00214523	0.0264351	Lamp1
ENSMUSG00000003484	230.846	280.889	134.216	162.299	0.787	0.00214731	0.0264351	Cyp4f18
ENSMUSG00000028076	488.965	474.255	322.118	342.632	0.535159	0.00216625	0.0266406	Cd1d1
ENSMUSG00000036006	2650.35	2454.73	2185.23	2084.84	0.257793	0.00218375	0.0267725	Ripor2
ENSMUSG00000036833	1066.57	1109.31	875.883	817.508	0.361563	0.00220621	0.0270198	Pnpla7
ENSMUSG00000026068	2664.96	2373.31	2159.38	2003.69	0.27544	0.00223011	0.0271901	Il18rap
ENSMUSG00000027472	1669.5	1445.15	1273.56	1200.21	0.332594	0.00223738	0.0272046	Pdrg1
ENSMUSG00000027006	3108.15	3156.95	2713.15	2645.88	0.225325	0.00229108	0.0277578	Dnajc10
ENSMUSG00000029103	1806.83	1658.87	1419.71	1402.59	0.296451	0.00230091	0.0278342	Lrpap1
ENSMUSG00000024413	1172.74	1197.85	921.616	950.753	0.340347	0.00230571	0.0278637	Npc1
ENSMUSG00000015889	3830.88	4124.8	3357.38	3478.41	0.218767	0.00231117	0.0279013	Lta4h
ENSMUSG00000039770	274.678	330.757	183.925	189.349	0.697352	0.00233509	0.0281613	Ypel5
ENSMUSG00000029771	353.575	348.058	241.589	210.388	0.634426	0.00234686	0.0282745	Irf5
ENSMUSG00000039747	1456.18	1558.12	1181.1	1245.3	0.312891	0.00235946	0.0283975	Orai2
ENSMUSG00000022453	1337.35	1479.76	1134.37	1114.05	0.325082	0.00245532	0.0294316	Naga
ENSMUSG00000001930	76.9488	164.87	51.698	44.0813	1.33496	0.00250116	0.029848	Vwf
ENSMUSG00000021831	2930.87	3534.52	2422.84	2822.2	0.301623	0.0025275	0.0301139	Ero1l
ENSMUSG00000056529	279.548	366.377	156.088	225.416	0.759389	0.00253119	0.0301275	Ptafr
ENSMUSG00000038178	2087.36	1960.12	1718.96	1626	0.275136	0.00253443	0.0301357	Slc43a2
ENSMUSG00000030102	3308.8	3527.4	3017.37	2801.17	0.232408	0.00254258	0.0302024	Itpr1
ENSMUSG00000028497	184.093	212.702	106.378	113.209	0.853323	0.00257007	0.0304678	Hacd4
ENSMUSG00000034459	59.4161	33.5846	14.9129	4.00739	2.29705	0.00257434	0.0304879	Ifit1
ENSMUSG00000039145	611.694	418.281	374.81	281.519	0.650537	0.00260863	0.0307846	Camk1d
ENSMUSG00000027695	113.962	153.675	53.6863	70.1293	1.11168	0.0026117	0.0307846	Pld1
ENSMUSG00000027171	622.408	622.841	376.799	494.913	0.51463	0.00261239	0.0307846	Prrg4
ENSMUSG00000063849	594.161	495.627	394.694	364.672	0.521513	0.0026178	0.0308177	Ppcdc
ENSMUSG00000020787	163.638	245.269	113.338	104.192	0.909777	0.00265729	0.031211	P2rx1
ENSMUSG00000023094	255.197	262.57	153.105	160.296	0.724256	0.0026575	0.031211	Msrb2
ENSMUSG00000021794	6559.15	6473.68	5733.5	5827.75	0.172878	0.00266194	0.0312132	Glud1
ENSMUSG00000072949	134.417	213.72	97.4308	73.1349	1.0284	0.00268724	0.0314165	Acot1
ENSMUSG00000079110	219.158	115.002	86.4947	68.1256	1.11262	0.002694	0.0314646	Capn3
ENSMUSG00000020376	3553.28	3699.39	3104.86	3155.82	0.212125	0.00270177	0.0315242	Rnf130
ENSMUSG00000036330	65.2603	65.1337	21.8722	21.0388	1.60343	0.0027082	0.0315682	Slc18a1
ENSMUSG00000031402	1142.54	1245.68	865.941	992.831	0.36148	0.00272341	0.0316831	Mpp1
ENSMUSG00000060441	117.858	122.126	58.6573	52.0961	1.11543	0.00272973	0.0317254	Trim5
ENSMUSG00000024164	612.668	1383.07	284.339	333.615	1.69128	0.00274785	0.0318984	C3
ENSMUSG00000042700	2783.79	3254.65	2382.08	2610.81	0.27412	0.00275417	0.0318984	Sipa1l1
ENSMUSG00000063268	634.097	637.089	448.38	479.885	0.453591	0.00275502	0.0318984	Parp10
ENSMUSG00000024975	689.617	869.128	534.875	594.096	0.46501	0.00278606	0.0321591	Pdcd4
ENSMUSG00000024013	1765.93	1768.79	1531.05	1335.46	0.302238	0.00280499	0.0323462	Fgd2
ENSMUSG00000031441	861.047	1219.22	768.51	739.363	0.463785	0.00281847	0.03247	Atp11a
ENSMUSG00000075122	81.8189	85.488	38.7735	23.0425	1.43599	0.00282379	0.0324717	Cd80
ENSMUSG00000038058	171.43	245.269	121.291	104.192	0.885234	0.0028389	0.0326102	Nod1
ENSMUSG00000020715	1711.38	1839.01	1395.84	1504.77	0.291505	0.00284859	0.0326897	Ern1
ENSMUSG00000029919	608.772	625.894	484.171	396.732	0.486914	0.00286266	0.0327589	Hpgds
ENSMUSG00000035847	577.603	473.237	377.793	350.647	0.529029	0.00290262	0.0331492	Ids
ENSMUSG00000040111	856.177	737.843	579.614	609.123	0.423571	0.00294223	0.0334725	Gramd1b
ENSMUSG00000026104	484.095	416.245	312.176	302.558	0.550821	0.00295279	0.0335483	Stat1
ENSMUSG00000067212	1076.31	1025.86	842.08	803.482	0.35338	0.00301655	0.0340921	H2-T23
ENSMUSG00000027951	1793.2	1768.79	1476.37	1469.71	0.273911	0.00304138	0.0342712	Adar
ENSMUSG00000015702	206.495	165.887	99.4192	103.19	0.878568	0.00305418	0.0343828	Anxa9
ENSMUSG00000031503	1569.17	1339.31	1099.58	1200.21	0.339073	0.00308411	0.0346538	Col4a2
ENSMUSG00000070605	466.563	476.29	333.054	325.6	0.51745	0.0030991	0.0347892	Zfp992
ENSMUSG00000015970	58.4421	135.356	37.7793	32.0591	1.47118	0.00310272	0.0347969	Chdh
ENSMUSG00000053101	282.47	392.838	208.78	211.39	0.683964	0.00314237	0.0351417	Gpr141
ENSMUSG00000072919	48.7017	49.868	13.9187	13.024	1.87114	0.00323239	0.0359786	Noxred1
ENSMUSG00000042726	972.087	968.864	792.371	707.304	0.372067	0.00325061	0.0361425	Trafd1
ENSMUSG00000092341	8305.6	8798.14	7494.22	7732.26	0.167668	0.00325323	0.0361425	Malat1
ENSMUSG00000017390	458.77	662.532	301.24	423.781	0.628719	0.00328516	0.036429	Aldoc
ENSMUSG00000002058	1014.94	1116.43	856.993	807.489	0.356482	0.00333796	0.0369453	Unc119
ENSMUSG00000040711	591.239	763.286	468.264	498.92	0.485491	0.0033444	0.0369786	Sh3pxd2b
ENSMUSG00000021913	111.04	84.4703	26.8432	50.0924	1.34639	0.00336783	0.0371074	Ogdhl
ENSMUSG00000025351	2895.81	3225.14	2360.21	2728.03	0.266485	0.0033703	0.0371074	Cd63
ENSMUSG00000027636	201.625	219.826	121.291	122.225	0.791156	0.00337087	0.0371074	Sla2
ENSMUSG00000020334	76.9488	157.746	42.7502	53.0979	1.29102	0.00337629	0.0371266	Slc22a4
ENSMUSG00000052142	3363.34	3544.7	2980.59	2982.5	0.212122	0.00342949	0.0376069	Rasal3
ENSMUSG00000031938	822.085	965.811	671.079	685.264	0.398225	0.00343459	0.0376279	4931406C07Rik
ENSMUSG00000045284	63.3123	34.6023	7.95353	16.0296	2.03104	0.0034414	0.0376555	Dcaf12l1
ENSMUSG00000028657	1759.11	1931.62	1559.89	1472.72	0.283147	0.0034517	0.037676	Ppt1
ENSMUSG00000031400	4314	4474.89	3609.91	3982.34	0.211128	0.00345887	0.0377195	G6pdx
ENSMUSG00000031246	4442.57	4160.42	3753.07	3736.89	0.199985	0.00347588	0.0378701	Sh3bgrl
ENSMUSG00000032501	370.133	362.306	256.501	230.425	0.588995	0.00349586	0.0380528	Trib1
ENSMUSG00000069516	3976.01	7769.23	2372.14	2165.99	1.37189	0.00350132	0.0380772	Lyz2
ENSMUSG00000026832	1477.61	1476.7	1262.62	1119.06	0.31079	0.00350529	0.0380817	Cytip
ENSMUSG00000010142	1806.83	1691.44	1512.17	1332.46	0.298478	0.00350837	0.0380817	Tnfrsf13b
ENSMUSG00000030223	127.599	134.338	64.6224	64.1182	1.02463	0.00351138	0.0380817	Ptpro
ENSMUSG00000018986	775.332	725.63	560.724	571.053	0.407459	0.00352298	0.0381377	Slfn3
ENSMUSG00000021624	1725.02	1782.02	1531.05	1310.42	0.303499	0.00353661	0.0382154	Cd180
ENSMUSG00000044350	333.12	358.235	184.92	253.467	0.657238	0.00356891	0.0384592	Lacc1
ENSMUSG00000028362	221.106	200.49	124.274	120.222	0.78625	0.0036054	0.038817	Tnfsf8
ENSMUSG00000026181	3233.8	3363.55	2806.6	2884.32	0.213159	0.00365635	0.0391874	Ppm1f
ENSMUSG00000042265	522.083	489.521	345.979	371.685	0.495449	0.00370994	0.0396727	Trem1
ENSMUSG00000005087	6084.8	5601.5	5340.8	4756.77	0.210873	0.00374855	0.0400308	Cd44
ENSMUSG00000030365	327.276	303.279	222.699	177.327	0.656565	0.00376077	0.040125	Clec2i
ENSMUSG00000034160	4352.96	4548.16	3851.5	3939.26	0.192157	0.00376454	0.0401291	Ogt
ENSMUSG00000034248	2071.77	2315.3	1747.79	1886.48	0.27143	0.00377251	0.040157	Slc25a37
ENSMUSG00000027248	17443	17160.7	15685.4	15862.3	0.133413	0.00377628	0.040157	Pdia3
ENSMUSG00000036323	4876.02	4958.3	4296.9	4372.06	0.181944	0.00377733	0.040157	Srp72
ENSMUSG00000031342	105.196	73.2754	45.7328	14.0259	1.57831	0.0038281	0.0405149	Gpm6b
ENSMUSG00000040229	50.6498	72.2577	25.849	10.0185	1.77559	0.00386804	0.0408645	Gpr34
ENSMUSG00000030149	42.8575	39.6909	9.94192	10.0185	2.04825	0.00388785	0.0410008	Klrk1
ENSMUSG00000026430	2227.62	2361.1	1888.96	1975.64	0.247672	0.00391881	0.0412537	Rassf5
ENSMUSG00000039981	151.949	160.799	91.4656	72.133	0.934572	0.00394343	0.0413659	Zc3h12d
ENSMUSG00000073412	404.224	313.456	215.74	247.456	0.632284	0.00394984	0.0413964	Lst1
ENSMUSG00000025512	946.762	732.754	604.468	636.173	0.437418	0.00400874	0.0418656	Chid1
ENSMUSG00000041362	325.328	223.897	180.943	141.26	0.769945	0.00404684	0.0421765	Shtn1
ENSMUSG00000021311	2868.53	2864.87	2541.15	2355.34	0.227615	0.00405044	0.0421765	Mtr
ENSMUSG00000075705	637.019	864.039	554.759	523.966	0.476139	0.00405276	0.0421765	Msrb1
ENSMUSG00000020553	788.968	710.365	551.776	578.066	0.408453	0.00411192	0.042649	Pctp
ENSMUSG00000031986	1301.31	1238.56	1056.83	981.81	0.317222	0.00411257	0.042649	Sprtn
ENSMUSG00000024899	105.196	258.499	86.4947	80.1478	1.12491	0.0041289	0.0427809	Papss2
ENSMUSG00000039234	537.667	706.294	441.421	441.815	0.493578	0.00416997	0.0430933	Sec24d
ENSMUSG00000032496	52.5979	47.8326	7.95353	19.0351	1.89664	0.0042577	0.0438851	Ltf
ENSMUSG00000027737	159.742	182.171	103.396	81.1496	0.889229	0.00429215	0.0442017	Slc7a11
ENSMUSG00000026469	1556.51	1759.63	1372.98	1333.46	0.292863	0.00430639	0.0443098	Xpr1
ENSMUSG00000042842	454.874	451.865	336.037	297.549	0.517099	0.00434397	0.0446189	Serpinb6b
ENSMUSG00000064373	581.499	706.294	457.328	479.885	0.458082	0.00437439	0.0448297	Selenop
ENSMUSG00000006599	2462.36	2354.99	2080.84	2007.7	0.236727	0.00437585	0.0448297	Gtf2h1
ENSMUSG00000075284	2798.4	3032.79	2529.22	2452.52	0.226985	0.00444182	0.0452677	Wipf1
ENSMUSG00000053835	150.001	153.675	69.5934	89.1644	0.93581	0.00444536	0.0452677	H2-T24
ENSMUSG00000026579	91.5593	127.214	28.8316	61.1127	1.28224	0.00445541	0.0453312	F5
ENSMUSG00000031511	3001	2822.12	2361.2	2589.78	0.234213	0.00448561	0.0454821	Arhgef7
ENSMUSG00000048148	126.625	148.586	59.6515	78.1441	0.99785	0.00456949	0.0460958	Nwd1
ENSMUSG00000014867	5184.79	5290.08	4458.95	4764.79	0.183498	0.00460682	0.0464329	Surf4
ENSMUSG00000000791	181.17	160.799	98.425	90.1663	0.858811	0.00466769	0.0470063	Il12rb1
ENSMUSG00000060591	2347.42	2458.8	1834.28	2154.97	0.268763	0.00468099	0.0470203	Ifitm2
ENSMUSG00000037095	59.4161	69.2046	26.8432	17.0314	1.55102	0.00468823	0.0470531	Lrg1
ENSMUSG00000026107	349.679	330.757	242.583	206.381	0.599896	0.00473999	0.0474921	Nabp1
ENSMUSG00000025823	4081.21	4012.85	3646.69	3418.3	0.19618	0.00489724	0.0488909	Pdia4
ENSMUSG00000027332	1188.32	1224.31	969.337	976.801	0.30993	0.00490436	0.0488909	Ivd
ENSMUSG00000094796	100.326	108.895	56.6689	36.0665	1.17338	0.00495879	0.0493089	BC147527
ENSMUSG00000028758	1012.02	764.303	699.911	611.127	0.438568	0.00496935	0.0493724	Kif17
ENSMUSG00000027775	2438.01	2697.96	2189.21	2162.99	0.238707	0.00500393	0.0495498	Mfsd1

## Sheet: Fig.6B Down genes
Table S3. Genes down-regulated in Tfdp1 KO HSPCs
Gene_ID	Tfdp1-KO-1	Tfdp1-KO-2	Rosa26 (Ctrl)-1	Rosa26 (Ctrl)-2	Log2 FC	Pvalue	Padjust	Gene name
ENSMUSG00000058013	3887.37	3511.11	4703.52	4734.73	-0.351112	8.46e-07	3.52e-05	2011-09-01
ENSMUSG00000092203	2490.61	2367.2	2921.93	3088.7	-0.307082	9.4e-05	0.0020773	1110038B12Rik
ENSMUSG00000045414	955.528	958.687	1251.69	1231.27	-0.375323	0.000610125	0.00968593	1190002N15Rik
ENSMUSG00000038459	945.788	840.632	1167.18	1233.27	-0.425914	0.000308363	0.00551675	Abhd17c
ENSMUSG00000054808	7112.4	6483.86	7739.78	8312.33	-0.239435	0.000220236	0.00415328	Actn4
ENSMUSG00000015971	590.265	629.965	788.394	802.48	-0.382846	0.00467919	0.0470203	Actr8
ENSMUSG00000031785	6084.8	6458.41	6869.86	7808.4	-0.226818	0.00113913	0.0157971	Adgrg1
ENSMUSG00000026491	3856.2	3695.32	4556.38	4470.24	-0.257341	0.000102923	0.00224066	Ahctf1
ENSMUSG00000027597	4538.03	4346.66	5337.81	5424	-0.276445	1.09e-05	0.00033126	Ahcy
ENSMUSG00000028792	5740.96	5592.34	6555.7	6444.88	-0.197968	0.000668598	0.010405	Ak2
ENSMUSG00000018428	1558.46	1488.92	1942.65	1923.55	-0.343237	0.000165397	0.00331439	Akap1
ENSMUSG00000028291	722.734	740.896	1012.09	932.72	-0.410177	0.00106461	0.0149741	Akirin2
ENSMUSG00000001729	7523.45	7512.77	8656.43	8804.24	-0.215661	5.16e-05	0.00123259	Akt1
ENSMUSG00000042650	2159.44	2219.63	2620.69	2596.79	-0.252796	0.00144795	0.0191385	Alkbh5
ENSMUSG00000063810	467.537	471.202	717.806	729.345	-0.624439	1.67e-05	0.000481656	Alms1
ENSMUSG00000025134	3240.61	3056.2	4352.57	4219.78	-0.444957	2.26e-10	2.2e-08	Alyref
ENSMUSG00000014355	6598.11	6693.51	7320.23	7599.01	-0.166671	0.00316125	0.0352863	Anapc1
ENSMUSG00000029472	8527.68	7901.53	9382.19	9799.07	-0.223338	0.000136555	0.00283226	Anapc5
ENSMUSG00000046295	633.123	587.221	1048.87	1041.92	-0.776524	8.84e-10	7.27e-08	Ankle1
ENSMUSG00000036777	1648.07	1566.26	2306.52	2074.83	-0.446774	1.82e-06	6.87e-05	Anln
ENSMUSG00000028333	15069.3	13152.9	16801.8	17499.3	-0.281339	6.54e-06	0.000214415	Anp32b
ENSMUSG00000015749	8032.87	7751.93	10153.7	9905.27	-0.345664	1.1e-10	1.17e-08	Anp32e
ENSMUSG00000009585	5526.67	5351.14	6446.34	6307.63	-0.229508	0.000103689	0.00225319	Apobec3
ENSMUSG00000044147	2753.6	2828.23	3438.91	3263.02	-0.263912	0.000369905	0.00636743	Arf6
ENSMUSG00000041219	3836.72	4097.32	5054.47	4675.62	-0.294524	2.96e-05	0.00078686	Arhgap11a
ENSMUSG00000025154	1722.09	1835.96	3081.99	2723.02	-0.706385	4.8e-15	1.14e-12	Arhgap19
ENSMUSG00000036882	338.964	297.173	495.107	434.802	-0.547416	0.00302342	0.0341013	Arhgap33
ENSMUSG00000025132	13680.3	12600.3	14984.5	15046.7	-0.19239	0.000334895	0.00590203	Arhgdia
ENSMUSG00000051517	465.589	462.042	761.551	743.371	-0.69805	1.25e-06	4.94e-05	Arhgef39
ENSMUSG00000007880	7410.46	7779.41	9270.84	9099.78	-0.274363	6.38e-07	2.75e-05	Arid1a
ENSMUSG00000030654	6422.79	6432.97	8487.41	7597.01	-0.323271	5.11e-07	2.28e-05	Arl6ip1
ENSMUSG00000005470	945.788	1008.55	1354.09	1257.32	-0.418341	0.00017559	0.00346009	Asf1b
ENSMUSG00000033952	1719.17	1639.54	2880.17	2567.74	-0.697715	9.55e-15	2.1e-12	Aspm
ENSMUSG00000042548	3096.46	3402.22	3710.32	3891.18	-0.226291	0.00268109	0.0313757	Asxl1
ENSMUSG00000022360	4690.95	4483.03	5569.46	5344.86	-0.250533	8.36e-05	0.00187269	Atad2
ENSMUSG00000023027	1987.03	1949.94	2323.43	2523.65	-0.29996	0.000463501	0.00769879	Atf1
ENSMUSG00000042406	5039.66	4811.75	6211.71	6111.27	-0.322871	1.16e-07	6.05e-06	Atf4
ENSMUSG00000059811	1237.02	1187.67	1601.64	1603.96	-0.40268	4.74e-05	0.00115644	Atl2
ENSMUSG00000026463	2553.92	2702.03	3518.44	3394.26	-0.395432	1.32e-07	6.81e-06	Atp2b4
ENSMUSG00000018770	5465.31	5070.25	6026.79	5941.96	-0.183892	0.00363657	0.0390462	Atp5g3
ENSMUSG00000027496	1321.77	1510.29	2383.08	2209.07	-0.697652	1.28e-12	2.07e-10	Aurka
ENSMUSG00000020897	2076.64	2053.75	3310.66	2899.35	-0.588327	1.18e-11	1.6e-09	Aurkb
ENSMUSG00000024182	1539.95	1551	1838.26	1896.5	-0.272973	0.00271109	0.0315708	Axin1
ENSMUSG00000024844	3892.24	3793.02	4379.41	4483.27	-0.20559	0.00172792	0.022147	Banf1
ENSMUSG00000030268	554.226	535.318	727.748	845.559	-0.529927	0.000258122	0.00476158	Bcat1
ENSMUSG00000030802	1281.83	1133.73	1524.1	1513.79	-0.330418	0.00178755	0.0228125	Bckdk
ENSMUSG00000063382	1140.59	1124.57	1761.71	1636.02	-0.584936	6.68e-09	4.47e-07	Bcl9l
ENSMUSG00000038214	1000.33	1084.88	1329.23	1434.65	-0.406678	0.000213984	0.00406123	Bend3
ENSMUSG00000017716	2236.38	2118.88	2742.97	2789.14	-0.34494	1.56e-05	0.000458313	Birc5
ENSMUSG00000022070	1422.09	1425.82	1862.12	1728.19	-0.334238	0.000466225	0.00772711	Bora
ENSMUSG00000041147	1317.87	1328.12	1569.83	1642.03	-0.279605	0.00414005	0.042859	Brca2
ENSMUSG00000003778	2465.28	2811.94	3336.51	3255	-0.321071	0.000104796	0.00227309	Brd8
ENSMUSG00000027379	2495.48	2621.63	3078.02	2996.53	-0.247563	0.0011777	0.0161705	Bub1
ENSMUSG00000040084	3701.33	3629.17	5489.93	5239.66	-0.549582	2.74e-17	8.76e-15	Bub1b
ENSMUSG00000066979	2991.26	2782.43	4231.28	4018.41	-0.514711	2.85e-12	4.44e-10	Bub3
ENSMUSG00000034889	2486.71	2329.55	2797.65	2835.23	-0.225815	0.00422192	0.0435922	Cactin
ENSMUSG00000013629	8441.96	8150.87	10107.9	10416.2	-0.306708	9.24e-09	5.82e-07	Cad
ENSMUSG00000036438	7806.89	7405.91	9341.42	8817.26	-0.255318	1.1e-05	0.000334798	Calm2
ENSMUSG00000027562	784.098	863.022	1039.92	1262.33	-0.483261	0.000226081	0.00424996	Car2
ENSMUSG00000018666	3009.77	2857.74	3471.72	3430.33	-0.23417	0.00127119	0.0171857	Cbx1
ENSMUSG00000009575	8872.48	8379.86	11482.9	10757.8	-0.366358	1.73e-10	1.75e-08	Cbx5
ENSMUSG00000089715	2570.48	2404.86	2993.51	2822.2	-0.225045	0.00492928	0.049098	Cbx6
ENSMUSG00000041375	1154.23	1115.41	1482.34	1479.73	-0.384045	0.000163815	0.00329383	Ccdc9
ENSMUSG00000027715	4104.58	3456.16	6025.79	5657.43	-0.627625	8.49e-15	1.93e-12	Ccna2
ENSMUSG00000041431	3811.4	3923.29	6486.11	6068.19	-0.698838	4.94e-27	6.14e-24	Ccnb1
ENSMUSG00000032218	1911.06	1593.74	2325.41	2186.03	-0.363947	0.000315569	0.00562844	Ccnb2
ENSMUSG00000002068	565.914	494.609	886.819	966.783	-0.80512	9.13e-09	5.78e-07	Ccne1
ENSMUSG00000028212	502.602	342.97	755.586	806.487	-0.884559	7.12e-07	3.03e-05	Ccne2
ENSMUSG00000072082	1538.98	1403.43	2871.23	2534.67	-0.877353	4.26e-20	2.53e-17	Ccnf
ENSMUSG00000033904	837.67	755.144	1123.44	1012.87	-0.42331	0.00073433	0.0112505	Ccp110
ENSMUSG00000030724	4.87017	5.08857	88.483	3.00554	-3.20001	0.00291599	0.0332445	Cd19
ENSMUSG00000047139	7179.61	8009.41	9126.68	8832.29	-0.241799	0.000126602	0.00267954	Cd24a
ENSMUSG00000006398	2939.64	2945.27	4434.09	4266.87	-0.564172	2.43e-16	6.53e-14	Cdc20
ENSMUSG00000027330	519.161	562.796	1085.66	935.726	-0.90199	7.03e-11	7.78e-09	Cdc25b
ENSMUSG00000044201	443.186	512.928	718.8	696.284	-0.56607	0.000182884	0.00358591	Cdc25c
ENSMUSG00000020687	2507.17	2666.41	3318.61	3139.79	-0.32016	3.62e-05	0.000911321	Cdc27
ENSMUSG00000023932	2430.22	2394.68	2904.03	2775.12	-0.235159	0.00243984	0.0292963	Cdc5l
ENSMUSG00000029283	815.267	796.87	1123.44	951.755	-0.364271	0.00452654	0.0457404	Cdc7
ENSMUSG00000048922	1319.82	1411.57	2166.34	1975.64	-0.600885	5.17e-10	4.47e-08	Cdca2
ENSMUSG00000023505	1641.25	2053.75	2378.11	2346.33	-0.35493	0.000685312	0.0106372	Cdca3
ENSMUSG00000047832	1747.42	1739.27	2207.11	2246.14	-0.352981	3.49e-05	0.000886998	Cdca4
ENSMUSG00000028873	2474.05	2445.57	3252	3239.97	-0.400085	6.43e-08	3.59e-06	Cdca8
ENSMUSG00000019942	2979.57	2912.7	4557.37	4292.92	-0.586867	7.47e-17	2.16e-14	Cdk1
ENSMUSG00000029394	1581.83	1847.15	2482.5	2534.67	-0.549412	6.16e-09	4.19e-07	Cdk2ap1
ENSMUSG00000006728	10379.3	9838.24	12083.4	12128.4	-0.260036	6.15e-07	2.68e-05	Cdk4
ENSMUSG00000003031	575.655	575.009	804.301	736.358	-0.421113	0.00249769	0.029848	Cdkn1b
ENSMUSG00000028551	320.457	183.189	691.957	644.188	-1.40621	1.49e-10	1.53e-08	Cdkn2c
ENSMUSG00000096472	420.783	431.511	683.01	658.214	-0.654222	1.55e-05	0.000457932	Cdkn2d
ENSMUSG00000037628	213.314	210.667	356.915	364.672	-0.767124	0.00019807	0.00381368	Cdkn3
ENSMUSG00000005506	3930.23	3973.16	4743.29	4577.44	-0.238003	0.000246315	0.00457944	Celf1
ENSMUSG00000029177	2680.54	2766.15	3991.68	3754.92	-0.50827	4.05e-12	6.15e-10	Cenpa
ENSMUSG00000045328	2981.52	3175.27	4444.04	4249.84	-0.497962	2.73e-12	4.31e-10	Cenpe
ENSMUSG00000026605	2493.53	2137.2	4004.6	3804.01	-0.753548	1.35e-18	5.33e-16	Cenpf
ENSMUSG00000031262	667.214	655.408	918.633	975.799	-0.518289	4.81e-05	0.00116922	Cenpi
ENSMUSG00000026708	252.275	238.145	575.637	493.911	-1.12475	1.38e-09	1.09e-07	Cenpl
ENSMUSG00000024989	1227.28	1124.57	1536.03	1436.65	-0.33777	0.0013956	0.0185489	Cep55
ENSMUSG00000023072	316.561	343.987	534.875	522.964	-0.679663	7.09e-05	0.00162473	Cep89
ENSMUSG00000023852	3388.67	3508.06	3841.56	4073.51	-0.198738	0.0047603	0.0476553	Chd1
ENSMUSG00000029229	589.291	627.93	831.144	798.472	-0.421141	0.00181194	0.0230244	Chic2
ENSMUSG00000032640	4385.1	4485.07	5416.36	5434.02	-0.290754	2.31e-06	8.49e-05	Chsy1
ENSMUSG00000001017	3601.01	3401.2	4162.68	4044.46	-0.228968	0.000972022	0.0139366	Chtop
ENSMUSG00000005442	3947.76	3937.54	4525.56	4665.6	-0.221068	0.000640461	0.0100596	Cic
ENSMUSG00000033031	2513.98	2451.67	3195.33	3013.56	-0.322314	2.83e-05	0.000758987	Cip2a
ENSMUSG00000029516	1585.73	1668.03	2115.64	1969.63	-0.328467	0.000342535	0.00596564	Cit
ENSMUSG00000048327	1107.48	1322.01	1687.14	1642.03	-0.454905	3.54e-05	0.000895936	Ckap2l
ENSMUSG00000040549	4649.07	4671.31	6329.02	6412.83	-0.45112	2.72e-14	5.45e-12	Ckap5
ENSMUSG00000062248	1507.81	1454.31	2156.4	2061.8	-0.509919	1.75e-08	1.05e-06	Cks2
ENSMUSG00000042489	2331.84	1964.19	2635.6	2608.81	-0.287484	0.00208231	0.0258229	Clspn
ENSMUSG00000047547	652.603	488.503	799.33	764.41	-0.45394	0.00432432	0.0444556	Cltb
ENSMUSG00000096188	276.626	298.19	409.607	488.902	-0.644594	0.000730208	0.0112019	Cmtm4
ENSMUSG00000020362	4790.3	4681.49	5841.87	5749.6	-0.291316	1.49e-06	5.73e-05	Cnot6
ENSMUSG00000035297	3068.21	3003.27	3425.98	3551.55	-0.200611	0.00500164	0.0495498	Cops4
ENSMUSG00000019494	2004.56	1930.6	2368.16	2644.88	-0.349149	7.86e-05	0.00176902	Cops6
ENSMUSG00000004530	4001.34	4194	4745.28	4588.46	-0.187747	0.00441586	0.0451226	Coro1c
ENSMUSG00000034820	1923.72	2050.69	2344.3	2370.37	-0.246559	0.00344346	0.0376555	Cpsf7
ENSMUSG00000025958	1954.89	1984.54	2627.65	2521.65	-0.386439	2.29e-06	8.47e-05	Creb1
ENSMUSG00000022521	1155.21	1310.82	1600.65	1538.84	-0.348652	0.000969316	0.0139248	Crebbp
ENSMUSG00000037373	4016.92	3970.1	4610.07	4667.61	-0.216078	0.000738107	0.0112938	Ctbp1
ENSMUSG00000005698	4295.49	4110.55	5206.58	4946.12	-0.2723	3.46e-05	0.000882138	Ctcf
ENSMUSG00000026176	2195.47	2147.38	2744.96	2783.13	-0.348082	9.18e-06	0.000291375	Ctdsp1
ENSMUSG00000006932	7947.15	7433.38	8664.38	8631.92	-0.169271	0.00295456	0.0335483	Ctnnb1
ENSMUSG00000004364	4284.78	4000.63	4630.94	5043.3	-0.223449	0.00169755	0.0218598	Cul3
ENSMUSG00000024560	1658.78	1813.57	2214.06	2211.08	-0.350021	8.8e-05	0.00195789	Cxxc1
ENSMUSG00000046668	1261.38	1270.11	1535.03	1550.86	-0.285719	0.00366742	0.0392705	Cxxc5
ENSMUSG00000022551	3617.57	3646.47	4291.92	4040.45	-0.19799	0.0039391	0.041357	Cyc1
ENSMUSG00000069565	3974.06	3769.61	4773.11	4442.19	-0.250941	0.000321943	0.00571016	Dazap1
ENSMUSG00000002297	2028.91	2178.93	2712.15	2711	-0.366216	7.26e-06	0.000236983	Dbf4
ENSMUSG00000029366	2050.34	1898.04	2401.97	2322.28	-0.258664	0.00259068	0.0306508	Dck
ENSMUSG00000042462	1144.49	1164.27	1367.01	1711.16	-0.414931	0.000524317	0.00851782	Dctpp1
ENSMUSG00000027905	1407.48	1316.92	1697.08	1623.99	-0.285565	0.00361777	0.0389148	Ddx20
ENSMUSG00000005481	4565.3	4222.5	5148.92	5348.86	-0.256373	0.000131128	0.00274372	Ddx39
ENSMUSG00000019432	8086.44	7696.97	9027.26	9651.8	-0.242941	3.12e-05	0.000815707	Ddx39b
ENSMUSG00000000787	15823.2	16919.5	17812.9	18466.1	-0.148007	0.00397352	0.0415707	Ddx3x
ENSMUSG00000021377	6503.63	6388.19	8714.09	8567.8	-0.422778	1.02e-14	2.19e-12	Dek
ENSMUSG00000028175	494.81	375.537	793.365	783.445	-0.856598	1.31e-07	6.81e-06	Depdc1a
ENSMUSG00000021697	623.382	586.203	932.552	801.478	-0.519502	0.000206134	0.00393116	Depdc1b
ENSMUSG00000029169	7988.06	8187.51	8957.67	9068.72	-0.156326	0.00321289	0.0357952	Dhx15
ENSMUSG00000037544	1550.66	1405.46	1879.02	1876.46	-0.345056	0.000308375	0.00551675	Dlgap5
ENSMUSG00000036875	1586.7	1553.03	2093.77	2141.95	-0.431899	9.91e-07	4.03e-05	Dna2
ENSMUSG00000004099	12749.1	12608.5	14961.6	14818.3	-0.23191	9.72e-07	4e-05	Dnmt1
ENSMUSG00000061589	3291.26	3377.79	4267.07	4455.22	-0.387265	1.36e-08	8.27e-07	Dot1l
ENSMUSG00000039982	1716.25	1569.32	2141.49	1863.44	-0.285499	0.00453901	0.0458273	Dtx4
ENSMUSG00000027203	3127.63	2544.29	4632.93	4700.67	-0.718299	5.41e-16	1.42e-13	Dut
ENSMUSG00000029071	960.398	1029.93	1250.69	1313.42	-0.365623	0.000947097	0.0136786	Dvl1
ENSMUSG00000022897	1748.39	1643.61	2330.38	2265.18	-0.437961	5.29e-07	2.34e-05	Dyrk1a
ENSMUSG00000020185	354.549	221.862	592.538	587.083	-1.03201	7.88e-07	3.31e-05	E2f7
ENSMUSG00000046179	1426.96	1524.54	2185.23	2221.1	-0.578301	1.44e-10	1.5e-08	E2f8
ENSMUSG00000027699	2122.42	2126.01	2947.78	2861.28	-0.451389	7.58e-09	4.98e-07	Ect2
ENSMUSG00000013787	4627.64	4532.9	5252.31	5319.81	-0.206718	0.000787547	0.0118355	Ehmt2
ENSMUSG00000067194	4185.43	4074.93	4767.15	4975.17	-0.238	0.000243928	0.00455652	Eif1ax
ENSMUSG00000059796	33743.5	32543.4	37412.4	38158.4	-0.189084	1.41e-05	0.00041955	Eif4a1
ENSMUSG00000028156	4445.5	4004.71	4831.77	4878	-0.200286	0.00437395	0.0448297	Eif4e
ENSMUSG00000045983	20309.6	20628.1	22918.1	22977.4	-0.164936	0.000179311	0.00352754	Eif4g1
ENSMUSG00000005610	39236.1	36603.1	43162.8	42219.9	-0.170974	0.000290536	0.00525419	Eif4g2
ENSMUSG00000040731	10980.3	10459	12325	12677.4	-0.221745	2.01e-05	0.000564293	Eif4h
ENSMUSG00000078812	33370.4	33058.4	37884.7	37787.7	-0.187951	5.56e-06	0.000185649	Eif5a
ENSMUSG00000040028	2768.21	2562.6	3106.85	3143.8	-0.229488	0.00291658	0.0332445	Elavl1
ENSMUSG00000013822	702.279	797.888	949.453	1029.9	-0.400204	0.0019517	0.0245894	Elof1
ENSMUSG00000078517	828.904	808.065	1115.48	1005.85	-0.373919	0.00210473	0.0260464	Emc1
ENSMUSG00000051220	1381.18	1370.86	1723.93	1608.97	-0.27628	0.00451317	0.0456474	Ercc6l
ENSMUSG00000040857	1137.67	1187.67	1417.72	1634.01	-0.392237	0.000340334	0.00595425	Erf
ENSMUSG00000031527	2284.11	2154.5	2773.79	2606.81	-0.277553	0.000748057	0.0114165	Eri1
ENSMUSG00000022034	752.929	753.109	1173.15	1130.08	-0.612916	1.82e-07	9.06e-06	Esco2
ENSMUSG00000058290	2633.79	2606.37	3805.77	3788.99	-0.535369	4.48e-14	8.28e-12	Espl1
ENSMUSG00000009079	10834.2	11169.4	12599.4	12089.3	-0.166151	0.0012443	0.0168993	Ewsr1
ENSMUSG00000029687	2831.52	2402.82	3542.3	3506.47	-0.429093	6.41e-07	2.75e-05	Ezh2
ENSMUSG00000010663	3176.33	3252.61	3728.22	4028.43	-0.270875	0.000192773	0.00373177	Fads1
ENSMUSG00000024665	3483.15	3895.81	4304.85	4318.96	-0.22509	0.00221082	0.0270483	Fads2
ENSMUSG00000058503	1982.16	1985.56	2425.83	2549.7	-0.326526	7.68e-05	0.00173168	Fam133b
ENSMUSG00000021495	1004.23	1078.78	1294.44	1359.51	-0.349639	0.00132427	0.0177815	Fam193b
ENSMUSG00000027654	303.899	318.545	508.032	429.793	-0.591578	0.00134205	0.0179592	Fam83d
ENSMUSG00000032815	1222.41	1275.2	1491.29	1636.02	-0.324442	0.00161153	0.0210367	Fanca
ENSMUSG00000046865	5610.44	5263.62	6165.98	6136.32	-0.177937	0.00379697	0.0402574	Fbl
ENSMUSG00000030019	1457.16	1699.58	2186.23	2006.7	-0.409851	5.43e-05	0.00128788	Fbxl14
ENSMUSG00000035764	1272.09	1011.61	1456.49	1450.68	-0.347799	0.0039365	0.041357	Fbxo45
ENSMUSG00000019773	889.294	817.225	1461.46	1400.58	-0.745753	2.19e-11	2.76e-09	Fbxo5
ENSMUSG00000035455	1784.43	1539.8	2277.69	2131.93	-0.407355	3.21e-05	0.000829976	Fignl1
ENSMUSG00000030357	8785.79	8939.6	10474.8	10886.1	-0.269169	2.92e-07	1.4e-05	Fkbp4
ENSMUSG00000000838	2021.12	1864.45	2391.03	2481.58	-0.326372	0.000147006	0.00300689	Fmr1
ENSMUSG00000001517	1333.45	1230.42	1958.56	1757.24	-0.535189	1.59e-07	8.06e-06	Foxm1
ENSMUSG00000028034	6778.31	6122.57	7477.31	7424.69	-0.207911	0.00103894	0.0147179	Fubp1
ENSMUSG00000030795	13837.1	13876.5	15676.4	16193.9	-0.201611	2.35e-05	0.000647862	Fus
ENSMUSG00000018765	1721.12	1805.43	2078.85	2194.05	-0.277054	0.00172178	0.0220922	Fxr2
ENSMUSG00000020235	1727.94	1645.64	2651.51	2601.8	-0.63882	2.81e-14	5.55e-12	Fzr1
ENSMUSG00000035293	960.398	904.748	1619.54	1390.56	-0.690417	2.39e-09	1.78e-07	G2e3
ENSMUSG00000018583	12761.8	12044.6	13644.3	13954.7	-0.153841	0.0028613	0.0327589	G3bp1
ENSMUSG00000027361	1650.02	1456.35	1869.08	2048.78	-0.334553	0.000850156	0.0125385	Gabpb1
ENSMUSG00000074802	740.266	838.597	1135.37	1155.13	-0.53711	9.76e-06	0.000307275	Gas2l3
ENSMUSG00000036180	3013.66	2930	3351.42	3495.45	-0.204019	0.00488767	0.0488478	Gatad2a
ENSMUSG00000042390	1623.72	1744.36	2195.17	1947.59	-0.298853	0.00192766	0.0243383	Gatad2b
ENSMUSG00000032350	1633.46	1770.82	2009.26	2068.81	-0.260716	0.00408329	0.0424197	Gclc
ENSMUSG00000028214	5552.97	5679.86	7818.32	7802.39	-0.475779	2.81e-17	8.77e-15	Gem
ENSMUSG00000026815	435.394	358.235	578.619	532.983	-0.485602	0.00468095	0.0470203	Gfi1b
ENSMUSG00000082127	326.302	281.907	507.038	455.841	-0.662379	0.000320868	0.00571016	Gm13577
ENSMUSG00000093726	57.4681	49.868	121.291	115.212	-1.13918	0.0025011	0.029848	Gm20667
ENSMUSG00000028901	690.591	731.737	901.732	920.698	-0.357764	0.00473468	0.0474791	Gmeb1
ENSMUSG00000034781	337.016	336.863	545.811	433.8	-0.539798	0.00353639	0.0382154	Gna11
ENSMUSG00000042354	5417.58	5268.71	6191.82	6108.26	-0.202863	0.000600901	0.00956345	Gnl3
ENSMUSG00000074886	2642.56	2596.19	3038.25	3128.77	-0.235303	0.00161098	0.0210367	Grk6
ENSMUSG00000042535	1890.6	2034.41	2278.69	2407.44	-0.255841	0.00319576	0.0356378	Gtpbp1
ENSMUSG00000022385	915.593	924.085	1393.86	1272.35	-0.535392	1.72e-06	6.52e-05	Gtse1
ENSMUSG00000096210	1121.11	1201.92	1714.98	2027.74	-0.688192	3.25e-10	2.99e-08	H1f0
ENSMUSG00000049932	3062.37	2988.01	3962.85	3669.77	-0.335126	5.08e-06	0.00017243	H2afx
ENSMUSG00000037894	11620.2	10540.5	14122.5	14644	-0.376295	6.37e-11	7.19e-09	H2afz
ENSMUSG00000050107	501.628	553.637	785.411	718.325	-0.511262	0.000435672	0.00733948	Haspin
ENSMUSG00000022177	1356.83	1268.07	1640.42	1766.26	-0.375908	0.000169255	0.00336323	Haus4
ENSMUSG00000031386	8875.41	9925.77	11088.2	10786.9	-0.218575	0.000355241	0.00615076	Hcfc1
ENSMUSG00000031161	1407.48	1406.48	1837.27	1600.95	-0.289101	0.00480208	0.0480329	Hdac6
ENSMUSG00000022475	2155.54	2315.3	2696.25	2806.17	-0.299664	0.000237506	0.00444358	Hdac7
ENSMUSG00000004897	9902.04	10488.6	12916.5	13081.1	-0.350542	2.04e-11	2.65e-09	Hdgf
ENSMUSG00000042606	2090.28	2159.59	2640.57	2809.18	-0.358827	1.06e-05	0.000324752	Hirip3
ENSMUSG00000046711	5492.58	5815.22	6584.53	6789.52	-0.2422	6.39e-05	0.00148467	Hmga1
ENSMUSG00000066551	16960.9	15064.2	20184.1	20043	-0.328891	1.17e-08	7.24e-07	Hmgb1
ENSMUSG00000054717	14091.4	11556.1	17885.5	17818.9	-0.477257	0.000786227	0.0118314	Hmgb2
ENSMUSG00000015217	1854.56	1598.83	2214.06	2290.22	-0.382974	6.41e-05	0.00148558	Hmgb3
ENSMUSG00000040681	5536.41	4649.94	5991.99	6033.13	-0.239227	0.00203371	0.0253796	Hmgn1
ENSMUSG00000020330	1929.56	2134.15	3192.35	2910.37	-0.586886	1.74e-11	2.31e-09	Hmmr
ENSMUSG00000007836	13063.8	14220.5	18635.1	19760.4	-0.492929	9.18e-19	3.75e-16	Hnrnpa0
ENSMUSG00000046434	30916.8	28048.2	35268.9	35676.8	-0.266815	2.54e-07	1.24e-05	Hnrnpa1
ENSMUSG00000004980	36280.9	34990	40993.5	40858.3	-0.199684	3.05e-06	0.000109254	Hnrnpa2b1
ENSMUSG00000059005	26297	26211.2	27890.1	30084.5	-0.142868	0.00352121	0.0381377	Hnrnpa3
ENSMUSG00000020358	18714.1	17644.1	21431.8	21799.2	-0.249736	2.69e-07	1.3e-05	Hnrnpab
ENSMUSG00000000568	9197.81	8130.52	10757.2	10889.1	-0.320865	3.42e-07	1.59e-05	Hnrnpd
ENSMUSG00000029328	7446.5	7205.42	8202.08	8198.12	-0.162575	0.00292132	0.0332665	Hnrnpdl
ENSMUSG00000007850	15112.2	14998.1	17451	16880.1	-0.189264	6.03e-05	0.00141121	Hnrnph1
ENSMUSG00000021546	20361.2	19981.8	22409.1	22427.4	-0.152337	0.000581395	0.00929562	Hnrnpk
ENSMUSG00000015165	11105.9	10962.8	12867.8	12896.8	-0.223368	4.4e-06	0.00015087	Hnrnpl
ENSMUSG00000039630	28089.2	25171.1	31186.8	31068.3	-0.225084	3.18e-05	0.000822958	Hnrnpu
ENSMUSG00000040725	7550.72	7632.86	9017.32	8986.57	-0.245814	3.27e-06	0.000115997	Hnrnpul1
ENSMUSG00000071659	8268.58	8034.85	9541.26	9567.64	-0.229027	1.38e-05	0.000411808	Hnrnpul2
ENSMUSG00000029657	3845.49	3872.4	4454.97	4343.01	-0.188987	0.00378758	0.0402299	Hsph1
ENSMUSG00000068329	1275.99	1317.94	1597.67	1573.9	-0.290149	0.00299784	0.0339421	Htra2
ENSMUSG00000001627	1312.02	1007.54	1711	1737.2	-0.571501	2.74e-06	9.88e-05	Ifrd1
ENSMUSG00000024660	4311.08	4508.47	6834.07	6623.21	-0.609704	3.06e-23	2.79e-20	Incenp
ENSMUSG00000045969	1168.84	1217.19	1557.9	1449.67	-0.334117	0.00118719	0.0162542	Ing1
ENSMUSG00000040865	1798.07	1872.59	2388.05	2228.11	-0.330769	0.000146228	0.00299617	Ino80d
ENSMUSG00000068154	150.001	148.586	262.467	338.624	-1.00931	3.84e-05	0.000958362	Insm1
ENSMUSG00000030662	10766	10149.7	11926.3	12146.4	-0.202746	0.000126925	0.00267954	Ipo5
ENSMUSG00000041879	2805.22	2771.24	3567.16	3677.78	-0.377588	1.3e-07	6.8e-06	Ipo9
ENSMUSG00000028068	912.671	862.004	1493.28	1289.38	-0.648804	3.62e-08	2.09e-06	Iqgap3
ENSMUSG00000044030	749.033	695.099	934.54	1036.91	-0.448817	0.000468372	0.00774711	Irf2bp1
ENSMUSG00000025764	1492.22	1417.68	1768.67	1816.35	-0.300873	0.00137111	0.018286	Jade1
ENSMUSG00000020737	4038.35	3635.28	5009.73	4838.92	-0.359854	5.14e-07	2.29e-05	Jpt1
ENSMUSG00000024165	2401	2302.07	2923.92	3062.65	-0.348017	8.32e-06	0.000266394	Jpt2
ENSMUSG00000038909	2963.01	2946.28	3453.82	3609.66	-0.257366	0.000337633	0.00594144	Kat7
ENSMUSG00000031787	1096.76	961.74	1282.51	1331.46	-0.344311	0.00244157	0.0292963	Katnb1
ENSMUSG00000074575	112.988	157.746	263.461	243.449	-0.905958	0.000665528	0.0103708	Kcng1
ENSMUSG00000028033	280.522	273.765	397.677	411.759	-0.546191	0.00388542	0.0410008	Kcnq5
ENSMUSG00000026608	637.019	750.055	932.552	889.641	-0.394061	0.00354984	0.0383234	Kctd3
ENSMUSG00000007670	4751.34	4991.89	6368.79	6257.54	-0.374056	8.9e-10	7.27e-08	Khsrp
ENSMUSG00000012443	4486.4	4448.43	7379.88	6872.67	-0.673707	5.19e-27	6.14e-24	Kif11
ENSMUSG00000041498	1206.83	1333.21	2001.31	1825.37	-0.591513	5.76e-09	3.95e-07	Kif14
ENSMUSG00000036768	3856.2	3508.06	4412.22	4262.86	-0.236184	0.00105559	0.0148778	Kif15
ENSMUSG00000027115	527.927	496.645	778.452	740.365	-0.567761	6.74e-05	0.00154938	Kif18a
ENSMUSG00000051378	678.902	694.081	1242.74	1262.33	-0.867603	1.08e-13	1.92e-11	Kif18b
ENSMUSG00000003779	2049.37	2267.47	2857.31	2840.24	-0.400585	1.49e-06	5.73e-05	Kif20a
ENSMUSG00000024795	2384.44	2529.02	3510.49	3304.09	-0.472032	1.15e-09	9.14e-08	Kif20b
ENSMUSG00000030677	1703.59	1843.08	2992.52	2870.29	-0.72534	6.1e-18	2.13e-15	Kif22
ENSMUSG00000032254	2709.76	2584.99	3617.86	3055.63	-0.333842	0.000174407	0.00345248	Kif23
ENSMUSG00000028678	1251.63	1092.01	1845.22	1825.37	-0.646915	3.99e-10	3.47e-08	Kif2c
ENSMUSG00000034311	1890.6	1483.83	2269.74	2345.32	-0.451311	3.45e-05	0.000882138	Kif4
ENSMUSG00000079553	1390.92	1294.53	2159.38	2031.75	-0.642003	1.23e-11	1.65e-09	Kifc1
ENSMUSG00000024301	408.121	485.45	712.835	637.175	-0.595835	0.000202665	0.00388375	Kifc5b
ENSMUSG00000040263	1291.57	1256.88	1522.11	1642.03	-0.312097	0.00191237	0.0241968	Klhdc4
ENSMUSG00000048154	3411.07	3632.22	4118.94	4067.5	-0.21711	0.00175245	0.0224128	Kmt2d
ENSMUSG00000027326	2223.72	2404.86	3612.89	3152.81	-0.547844	3.69e-10	3.29e-08	Knl1
ENSMUSG00000027331	1194.17	1181.57	1659.31	1610.97	-0.461021	2.97e-06	0.000106568	Knstrn
ENSMUSG00000018362	6738.37	6828.86	11767.3	10501.4	-0.714916	4.26e-30	8.41e-27	Kpna2
ENSMUSG00000001440	19097.9	18113.3	20884	20238.3	-0.14415	0.00307105	0.0345398	Kpnb1
ENSMUSG00000037331	9943.92	9531.91	11249.3	11403	-0.217917	2.61e-05	0.000705365	Larp1
ENSMUSG00000025762	316.561	330.757	449.375	470.868	-0.507657	0.00423278	0.0436662	Larp1b
ENSMUSG00000004880	5453.62	4972.55	6679.97	6205.44	-0.30542	7.42e-06	0.000240152	Lbr
ENSMUSG00000032193	3640.94	3971.12	4262.1	4613.51	-0.221675	0.00266962	0.0312724	Ldlr
ENSMUSG00000056394	3668.22	3404.25	4744.28	4884.01	-0.444915	1.13e-10	1.2e-08	Lig1
ENSMUSG00000022614	1021.76	927.138	1194.02	1283.37	-0.345891	0.00256258	0.0304094	Lmf2
ENSMUSG00000024590	9333.2	8089.81	12618.3	12346.8	-0.518794	2.36e-15	5.72e-13	Lmnb1
ENSMUSG00000062075	1999.69	2084.28	2610.75	2625.84	-0.358753	9.04e-06	0.00028769	Lmnb2
ENSMUSG00000025145	653.577	705.276	838.103	928.713	-0.378927	0.00439173	0.0449148	Lrrc45
ENSMUSG00000067367	3460.75	3269.92	3839.57	3888.17	-0.199182	0.00446775	0.0453924	Lyar
ENSMUSG00000034041	3700.36	3491.78	4874.52	4616.51	-0.40005	6.84e-09	4.55e-07	Lyl1
ENSMUSG00000029554	1316.9	1113.38	1505.21	1556.87	-0.333018	0.00265912	0.031211	Mad1l1
ENSMUSG00000025151	679.876	842.667	1149.29	1095.02	-0.560309	2.44e-05	0.000671565	Maged1
ENSMUSG00000026074	5348.43	5135.39	6173.93	5919.92	-0.206054	0.000793641	0.0118733	Map4k4
ENSMUSG00000047945	3666.27	3530.45	4246.19	4693.66	-0.312823	1.81e-05	0.000517909	Marcksl1
ENSMUSG00000040354	3703.28	3523.33	4129.87	4204.75	-0.205697	0.00250266	0.029848	Mars
ENSMUSG00000003810	748.059	739.878	1150.28	1206.22	-0.663283	1.64e-08	9.93e-07	Mast2
ENSMUSG00000053907	10060.8	9934.93	11284.1	11938	-0.215781	4.53e-05	0.00111163	Mat2a
ENSMUSG00000030678	5858.82	5557.74	7292.39	7390.63	-0.362932	6.5e-10	5.5e-08	Maz
ENSMUSG00000035478	2915.29	2840.44	3681.49	3763.94	-0.371292	1.59e-07	8.06e-06	Mbd3
ENSMUSG00000025409	1310.08	1441.08	1630.47	1735.2	-0.291056	0.00379626	0.0402574	Mbd6
ENSMUSG00000036109	1076.31	923.067	1383.91	1306.41	-0.427885	0.000236836	0.00443805	Mbnl3
ENSMUSG00000064127	1894.5	1920.43	2441.73	2386.4	-0.339853	3.92e-05	0.000974086	Med14
ENSMUSG00000035683	751.955	593.327	994.192	908.676	-0.499753	0.00053669	0.00868309	Melk
ENSMUSG00000029726	1235.08	1086.92	1500.24	1445.67	-0.343054	0.00152314	0.0200652	Mepce
ENSMUSG00000029022	907.8	889.482	1250.69	1078.99	-0.374317	0.00197093	0.024723	Miip
ENSMUSG00000047534	1277.93	1459.4	2064.94	1833.38	-0.510392	1.26e-06	4.96e-05	Mis18bp1
ENSMUSG00000031004	13900.5	13074.6	23756.2	22529.5	-0.778894	3.84e-51	2.27e-47	Mki67
ENSMUSG00000030036	3328.28	3074.51	4030.45	4202.75	-0.36259	6.25e-07	2.7e-05	Mogs
ENSMUSG00000038388	2218.85	2138.22	2635.6	2768.1	-0.31049	0.000116984	0.00250532	Mpp6
ENSMUSG00000030335	1232.15	1083.87	1453.51	1445.67	-0.323691	0.00275539	0.0318984	Mrpl51
ENSMUSG00000005611	884.424	943.421	1299.41	1309.41	-0.513437	3.53e-06	0.000123719	Mrvi1
ENSMUSG00000005667	2176.97	2045.61	2553.08	2620.83	-0.292984	0.000358442	0.00618809	Mthfd2
ENSMUSG00000020156	970.139	934.262	1210.93	1243.29	-0.365812	0.000947039	0.0136786	Mum1
ENSMUSG00000021485	129.547	93.6297	295.275	223.412	-1.21566	1.79e-05	0.000513368	Mxd3
ENSMUSG00000040463	16702.7	16492.1	18211.6	18441	-0.142944	0.00170699	0.0219261	Mybbp1a
ENSMUSG00000022346	4154.26	4550.2	5816.02	5809.71	-0.417648	3.51e-10	3.16e-08	Myc
ENSMUSG00000022020	1155.21	1123.56	1437.6	1398.58	-0.315636	0.00218246	0.0267725	Naa16
ENSMUSG00000028693	5704.92	5104.85	6651.14	6815.57	-0.316907	2.13e-06	7.9e-05	Nasp
ENSMUSG00000038252	8752.68	8075.56	11294	11222.7	-0.420016	1.08e-13	1.92e-11	Ncapd2
ENSMUSG00000015880	1878.91	1962.15	2844.38	2669.92	-0.521796	3.52e-10	3.16e-08	Ncapg
ENSMUSG00000042029	2712.69	2802.79	3676.52	3674.78	-0.414589	6.41e-09	4.32e-07	Ncapg2
ENSMUSG00000034906	1669.5	1746.4	2654.49	2251.15	-0.522309	9.04e-08	4.82e-06	Ncaph
ENSMUSG00000026234	60154.4	57437.8	67329.6	68937.1	-0.212626	8.39e-07	3.5e-05	Ncl
ENSMUSG00000024056	1045.14	904.748	1275.55	1387.56	-0.449349	0.000131602	0.00274394	Ndc80
ENSMUSG00000022678	1738.65	1746.4	2351.26	2197.05	-0.384186	1.06e-05	0.000325757	Nde1
ENSMUSG00000030869	1656.83	1696.53	1983.41	2061.8	-0.270651	0.00225851	0.0274052	Ndufab1
ENSMUSG00000039396	493.836	583.15	824.185	750.384	-0.548437	0.000216278	0.00409821	Neil3
ENSMUSG00000026622	1295.47	1167.32	2133.54	2001.69	-0.747421	3.94e-14	7.53e-12	Nek2
ENSMUSG00000029111	1060.72	1009.57	1435.61	1347.48	-0.426745	7.22e-05	0.00164677	Nelfa
ENSMUSG00000024369	1016.89	896.606	1142.33	1320.43	-0.363738	0.00310846	0.0348283	Nelfe
ENSMUSG00000032897	969.165	943.421	1243.73	1205.22	-0.356581	0.00124751	0.0169125	Nfyc
ENSMUSG00000063200	2121.45	1898.04	2577.94	2668.92	-0.384198	1.02e-05	0.000319639	Nol7
ENSMUSG00000027405	9473.46	9119.74	10783	10913.1	-0.22261	1.81e-05	0.000517909	Nop56
ENSMUSG00000057113	45098.8	44516.9	49427.2	49051.5	-0.136056	0.000803023	0.0119625	Npm1
ENSMUSG00000058440	1079.23	897.624	1355.08	1250.31	-0.397913	0.00109529	0.0153146	Nrf1
ENSMUSG00000057406	5026.99	4305.95	6279.31	6736.42	-0.47966	3.96e-10	3.47e-08	Nsd2
ENSMUSG00000040331	1978.26	1908.21	2368.16	2239.13	-0.245392	0.003977	0.0415707	Nsmce4a
ENSMUSG00000026434	9098.46	8566.1	11851.8	10724.8	-0.353921	9.53e-09	5.97e-07	Nucks1
ENSMUSG00000028851	6774.41	6476.73	7641.36	7864.5	-0.226622	7.57e-05	0.00171207	Nudc
ENSMUSG00000053838	1512.68	1562.19	1838.26	2006.7	-0.322491	0.00062919	0.0099221	Nudcd3
ENSMUSG00000020029	1251.63	1322.01	1717.96	1638.02	-0.38308	0.000100606	0.00219829	Nudt4
ENSMUSG00000026683	1629.56	1614.09	2148.45	2039.76	-0.368708	3.38e-05	0.000869561	Nuf2
ENSMUSG00000066306	7310.13	7172.85	8167.28	8612.88	-0.21236	0.000169199	0.00336323	Numa1
ENSMUSG00000052798	2933.79	2890.31	3377.27	3426.32	-0.224223	0.00169153	0.021846	Nup107
ENSMUSG00000021374	4426.99	4572.59	5423.31	4983.19	-0.209628	0.00189046	0.0239452	Nup153
ENSMUSG00000038759	6381.88	6579.52	7356.02	7487.81	-0.195686	0.000515392	0.00839586	Nup205
ENSMUSG00000030091	10346.2	10428.5	11724.5	11594.4	-0.166682	0.000758482	0.0115459	Nup210
ENSMUSG00000026999	732.474	505.804	900.738	835.541	-0.486994	0.00344976	0.037676	Nup35
ENSMUSG00000016619	2776	2716.28	3324.58	3278.04	-0.26559	0.000259375	0.00476985	Nup50
ENSMUSG00000109511	3205.55	3108.1	3711.32	3769.95	-0.244739	0.000448385	0.00748974	Nup62
ENSMUSG00000020739	3358.47	3191.55	3771.96	3841.08	-0.216865	0.00201996	0.0252346	Nup85
ENSMUSG00000040667	3074.05	2885.22	3417.04	3458.38	-0.206178	0.00495361	0.0492988	Nup88
ENSMUSG00000027306	1679.24	1426.84	2938.83	2670.93	-0.852524	4.44e-18	1.59e-15	Nusap1
ENSMUSG00000035242	8077.67	8455.17	9079.95	9581.67	-0.174786	0.00198799	0.0248615	Oaz1
ENSMUSG00000036990	4563.35	4495.24	5570.46	5377.92	-0.273339	1.06e-05	0.000324728	Otud4
ENSMUSG00000036737	2513.98	2523.93	2916.96	2938.42	-0.216942	0.00390421	0.0411367	Oxsr1
ENSMUSG00000025364	16011.2	14398.6	18031.7	17746.7	-0.234481	3.14e-05	0.00081731	Pa2g4
ENSMUSG00000036779	1559.43	1647.68	1986.39	1924.55	-0.286389	0.00164018	0.0213223	Papd5
ENSMUSG00000021111	6285.45	6835.99	7691.07	7195.27	-0.182177	0.00447975	0.0454616	Papola
ENSMUSG00000021911	1246.76	1147.98	1441.58	1543.85	-0.317837	0.00247726	0.0296645	Parg
ENSMUSG00000035365	397.406	434.564	577.625	586.081	-0.484387	0.00238116	0.0286295	Parpbp
ENSMUSG00000002221	2008.46	1984.54	2515.3	2559.72	-0.345905	1.93e-05	0.000547766	Paxip1
ENSMUSG00000022033	1551.64	1316.92	1946.63	2280.2	-0.558913	4.12e-07	1.87e-05	Pbk
ENSMUSG00000042323	3768.54	4218.43	4759.19	4497.29	-0.212998	0.00405656	0.0421789	Pbrm1
ENSMUSG00000051695	8515.01	8793.05	10709.4	10654.6	-0.303789	4.71e-09	3.34e-07	Pcbp1
ENSMUSG00000018537	211.366	254.429	321.124	414.765	-0.660228	0.0027707	0.0320444	Pcgf2
ENSMUSG00000040204	6051.68	5910.88	8349.22	7533.89	-0.408954	1.77e-10	1.77e-08	Pclaf
ENSMUSG00000027342	7881.89	6631.43	9182.35	9213.99	-0.341895	2.47e-06	9.04e-05	Pcna
ENSMUSG00000001151	2909.44	3156.95	3806.76	3600.64	-0.288296	0.000137626	0.00284949	Pcnt
ENSMUSG00000029623	3767.57	3915.15	4806.92	4666.61	-0.302368	4.18e-06	0.000144313	Pdap1
ENSMUSG00000049225	704.227	617.753	1094.6	1251.31	-0.827046	2.77e-10	2.58e-08	Pdp1
ENSMUSG00000029202	6886.43	6806.47	8075.82	7954.67	-0.227375	3.1e-05	0.000813359	Pds5a
ENSMUSG00000034021	2547.1	2655.22	3169.48	3041.61	-0.255795	0.000759802	0.0115511	Pds5b
ENSMUSG00000020899	3653.6	3124.38	4169.64	4062.49	-0.280188	0.000570479	0.00914903	Pfas
ENSMUSG00000018293	16297.6	15494.7	17521.6	17458.2	-0.137804	0.0044414	0.0452677	Pfn1
ENSMUSG00000043445	943.84	863.022	1111.51	1259.32	-0.391644	0.0011776	0.0161705	Pgp
ENSMUSG00000024193	125.65	110.931	203.809	213.394	-0.817956	0.00277775	0.0320946	Phf1
ENSMUSG00000041064	521.109	567.885	1040.92	1001.85	-0.907828	4.48e-12	6.7e-10	Pif1
ENSMUSG00000024014	3963.35	4318.16	4921.25	5222.63	-0.292767	2.89e-05	0.000770224	Pim1
ENSMUSG00000035828	587.343	576.026	845.063	826.524	-0.522859	9.43e-05	0.00207945	Pim3
ENSMUSG00000020808	821.111	866.075	1367.01	1426.63	-0.727677	5.08e-11	5.84e-09	Pimreg
ENSMUSG00000006705	1067.54	1016.7	1392.86	1266.34	-0.351381	0.00147502	0.0194745	Pknox1
ENSMUSG00000026991	951.632	887.447	1186.07	1173.16	-0.35915	0.00156037	0.0205099	Pkp4
ENSMUSG00000052609	680.85	900.677	1062.79	1070.97	-0.432647	0.00223389	0.0271901	Plekhg3
ENSMUSG00000030867	2053.27	2249.15	3788.86	3655.74	-0.791275	1.05e-23	1.04e-20	Plk1
ENSMUSG00000025758	1641.25	1729.1	2000.31	2038.76	-0.261247	0.00334721	0.0369786	Plk4
ENSMUSG00000019952	612.668	632.001	840.092	864.594	-0.453825	0.000568915	0.009142	Poc1b
ENSMUSG00000006678	3060.42	2543.27	3296.74	3457.38	-0.269118	0.00286291	0.0327589	Pola1
ENSMUSG00000023953	609.746	578.062	863.952	821.515	-0.504709	0.000175226	0.00345866	Polh
ENSMUSG00000004100	3255.22	2982.92	3633.77	3592.62	-0.211998	0.00438448	0.0448794	Ppan
ENSMUSG00000071866	32335	33682.3	37314	36269.9	-0.156568	0.000440168	0.0073942	Ppia
ENSMUSG00000024007	1929.56	1768.79	2203.13	2286.22	-0.279417	0.00160987	0.0210367	Ppil1
ENSMUSG00000029147	6303.95	6077.79	7357.02	7121.13	-0.225613	9.67e-05	0.00212029	Ppm1g
ENSMUSG00000004455	4426.01	4303.91	5334.83	5358.88	-0.292666	2.4e-06	8.82e-05	Ppp1cc
ENSMUSG00000019907	2480.87	2613.49	3114.8	2927.4	-0.246301	0.00169814	0.0218598	Ppp1r12a
ENSMUSG00000056612	3326.33	3773.68	4364.5	4760.78	-0.362213	4.77e-06	0.000162487	Ppp1r14b
ENSMUSG00000009630	1994.82	2021.18	2241.9	2635.86	-0.28044	0.00297492	0.0337471	Ppp2cb
ENSMUSG00000059409	1822.42	1782.02	2171.31	2181.02	-0.271959	0.00142425	0.0188673	Ppp2r5d
ENSMUSG00000055491	3141.26	3170.18	3866.41	3526.5	-0.228216	0.0022317	0.0271901	Pprc1
ENSMUSG00000038943	1913.98	1865.47	3362.36	3059.64	-0.764809	3.29e-20	2.05e-17	Prc1
ENSMUSG00000109324	7135.78	6725.06	8029.09	7924.61	-0.202796	0.000416236	0.0070522	Prmt1
ENSMUSG00000023110	3943.87	3756.38	4503.69	4465.23	-0.219938	0.000912668	0.0133112	Prmt5
ENSMUSG00000031432	2004.56	1887.86	2277.69	2323.28	-0.241126	0.00451348	0.0456474	Prps1
ENSMUSG00000020493	1179.56	1254.84	1987.39	1821.36	-0.645942	8.69e-11	9.36e-09	Prr11
ENSMUSG00000046574	1643.2	1717.9	2022.19	2070.82	-0.284328	0.00132782	0.017809	Prr12
ENSMUSG00000024393	16142.7	16435.1	17933.2	17879	-0.136582	0.0028241	0.0324717	Prrc2a
ENSMUSG00000028484	2611.39	2423.18	3241.06	3386.24	-0.396385	3.49e-07	1.61e-05	Psip1
ENSMUSG00000002102	3892.24	3902.93	4781.07	4652.58	-0.275247	1.94e-05	0.000548306	Psmc3
ENSMUSG00000030603	2941.59	2728.49	3314.63	3419.31	-0.247923	0.00105651	0.0148778	Psmc4
ENSMUSG00000071072	6938.05	6210.09	7978.39	7656.12	-0.249753	0.000131561	0.00274394	Ptges3
ENSMUSG00000026238	51997.9	47825.4	63068.5	61867.1	-0.323713	2.17e-11	2.76e-09	Ptma
ENSMUSG00000002524	3188.02	2910.66	3657.63	3533.52	-0.237566	0.00170507	0.0219252	Puf60
ENSMUSG00000020594	6256.23	6402.44	7395.79	7027.96	-0.188368	0.00125409	0.0169739	Pum2
ENSMUSG00000062078	3688.67	4160.42	4710.48	4562.41	-0.240684	0.00113829	0.0157971	Qk
ENSMUSG00000074994	1925.67	2237.95	2669.4	2907.36	-0.421838	5.88e-06	0.000193976	Qser1
ENSMUSG00000024663	633.123	636.071	878.865	872.609	-0.464674	0.000340504	0.00595425	Rab3il1
ENSMUSG00000001847	4907.19	5275.83	5953.22	5838.77	-0.211761	0.000849094	0.0125384	Rac1
ENSMUSG00000023015	2426.32	2187.07	3752.08	3701.83	-0.691942	1.59e-18	6.07e-16	Racgap1
ENSMUSG00000022314	6805.58	6766.78	9163.46	8965.53	-0.417623	9.06e-15	2.02e-12	Rad21
ENSMUSG00000003813	1088	992.271	1459.47	1310.42	-0.412871	0.000252795	0.00467059	Rad23a
ENSMUSG00000027593	5940.64	5284.99	6652.14	6562.1	-0.23515	0.000479983	0.0078841	Raly
ENSMUSG00000029430	17041.7	15347.1	20202	20353.5	-0.324331	4.7e-09	3.34e-07	Ran
ENSMUSG00000005732	3735.42	3383.9	4218.35	4349.02	-0.266936	0.000249347	0.00462856	Ranbp1
ENSMUSG00000002372	2360.09	2388.58	2863.27	2858.27	-0.268912	0.000430138	0.00725659	Ranbp3
ENSMUSG00000022391	5617.26	5437.65	6637.22	6529.04	-0.252108	1.67e-05	0.000481818	Rangap1
ENSMUSG00000039844	3536.72	3500.94	4021.5	4115.59	-0.20939	0.00180742	0.0229917	Rapgef1
ENSMUSG00000026014	487.991	455.936	845.063	853.574	-0.847397	1.44e-09	1.13e-07	Raph1
ENSMUSG00000057236	7439.68	6922.49	8426.77	8417.52	-0.229889	7.58e-05	0.00171207	Rbbp4
ENSMUSG00000031353	9550.41	8827.65	10612	10385.2	-0.192125	0.000698174	0.010799	Rbbp7
ENSMUSG00000027641	2140.93	2078.17	2778.77	2505.62	-0.324769	0.000149672	0.00305616	Rbl1
ENSMUSG00000048109	1310.08	1327.1	1788.55	1534.83	-0.333733	0.00166761	0.0215842	Rbm15
ENSMUSG00000038374	2940.61	2591.1	3243.05	3421.31	-0.26851	0.00116146	0.0160129	Rbm8a
ENSMUSG00000026970	1619.82	1703.65	1992.36	1984.66	-0.259121	0.00371167	0.0396727	Rbms1
ENSMUSG00000028896	3825.03	3576.25	4524.57	4575.44	-0.297961	1.19e-05	0.000360665	Rcc1
ENSMUSG00000040945	21725.8	21782.1	25856.9	27155.1	-0.285036	6.25e-10	5.33e-08	Rcc2
ENSMUSG00000024968	414.939	567.885	679.033	747.378	-0.538058	0.00159868	0.0209902	Rcor2
ENSMUSG00000032050	5043.55	4626.53	5588.35	5447.04	-0.190412	0.00401365	0.0418799	Rdx
ENSMUSG00000033589	1168.84	1113.38	1593.69	1604.96	-0.486887	1.27e-06	4.98e-05	Reep4
ENSMUSG00000033970	798.709	663.55	959.395	966.783	-0.397086	0.00302193	0.0341013	Rfc3
ENSMUSG00000031706	568.836	614.699	806.289	815.504	-0.454708	0.000830421	0.0123242	Rfx1
ENSMUSG00000036202	3508.47	3515.19	4486.79	4339	-0.329516	7.34e-07	3.11e-05	Rif1
ENSMUSG00000035890	1657.81	1758.61	2181.26	2171	-0.349427	6.69e-05	0.00154074	Rnf126
ENSMUSG00000034681	3864.97	3757.4	4637.9	4859.96	-0.317296	1.66e-06	6.36e-05	Rnps1
ENSMUSG00000020580	2828.6	2965.62	3384.23	3315.11	-0.209512	0.00416429	0.0430722	Rock2
ENSMUSG00000028187	1004.23	1072.67	1308.36	1407.6	-0.38717	0.000397451	0.00677268	Rpf1
ENSMUSG00000003429	10623.8	10148.6	11527.7	12173.4	-0.190225	0.000445967	0.00746004	Rps11
ENSMUSG00000030978	10334.5	9449.48	12038.7	11866.9	-0.272923	1.61e-06	6.15e-05	Rrm1
ENSMUSG00000020649	7121.17	6264.03	8763.8	8764.16	-0.388876	3.68e-09	2.66e-07	Rrm2
ENSMUSG00000061024	2722.43	2555.48	3306.68	3047.62	-0.267668	0.000780643	0.01178	Rrs1
ENSMUSG00000070691	2120.47	2261.36	2780.75	2629.85	-0.304412	0.000219927	0.00415328	Runx3
ENSMUSG00000048279	2029.89	2160.61	2684.32	2535.68	-0.317083	0.000145959	0.00299584	Sacs
ENSMUSG00000071054	3980.88	4016.92	4809.9	4928.09	-0.284031	8.46e-06	0.000270025	Safb
ENSMUSG00000079003	855.203	811.118	1167.18	1162.14	-0.483094	2.79e-05	0.000749304	Samd1
ENSMUSG00000031609	933.125	871.163	1384.91	1192.2	-0.514201	1.85e-05	0.000525393	Sap30
ENSMUSG00000026955	636.045	624.877	1016.06	981.81	-0.663945	1.41e-07	7.21e-06	Sapcd2
ENSMUSG00000022568	1698.72	1801.35	2248.86	2363.36	-0.398201	5.32e-06	0.000179016	Scrib
ENSMUSG00000001052	1618.85	1672.1	1934.7	2016.72	-0.263929	0.00326942	0.0362884	Sec24b
ENSMUSG00000075703	1290.6	1316.92	1666.26	1578.91	-0.315692	0.00129706	0.0174756	Selenoi
ENSMUSG00000026662	1871.12	1840.03	2414.89	2238.13	-0.326288	0.000165797	0.00331565	Sephs1
ENSMUSG00000036371	21493.1	20956.8	25580.5	24846.8	-0.248433	3.87e-08	2.21e-06	Serbp1
ENSMUSG00000017707	17818	19797.6	21664.4	21515.7	-0.199096	0.000290593	0.00525419	Serinc3
ENSMUSG00000054766	25314.2	22532.2	29777	29549.5	-0.310216	2.31e-08	1.36e-06	Set
ENSMUSG00000038384	1500.01	1729.1	2039.09	1962.62	-0.309785	0.00160772	0.0210367	Setd1b
ENSMUSG00000020211	2343.53	2211.49	2678.35	2890.33	-0.289734	0.000445977	0.00746004	Sf3a2
ENSMUSG00000033732	10625.7	9900.32	11480.9	11556.3	-0.166433	0.00218109	0.0267725	Sf3b3
ENSMUSG00000068856	2525.67	2539.2	3003.45	3024.58	-0.251171	0.000770107	0.0116778	Sf3b4
ENSMUSG00000028820	13360.8	12821.2	15301.6	15534.6	-0.236007	1.43e-06	5.57e-05	Sfpq
ENSMUSG00000023940	765.591	733.772	1145.31	1142.11	-0.60924	2.35e-07	1.16e-05	Sgo1
ENSMUSG00000022322	1096.76	1110.33	1635.45	1512.79	-0.512459	7.07e-07	3.02e-05	Shcbp1
ENSMUSG00000025403	8270.53	8133.57	9155.51	9358.26	-0.174513	0.000948722	0.0136854	Shmt2
ENSMUSG00000024042	456.822	399.962	622.364	631.164	-0.54859	0.000514407	0.00839135	Sik1
ENSMUSG00000042557	2490.61	2644.02	3208.26	3147.8	-0.308009	5.14e-05	0.00122954	Sin3a
ENSMUSG00000020063	842.54	770.41	1052.85	1074.98	-0.399429	0.000925113	0.0134448	Sirt1
ENSMUSG00000020492	437.342	450.847	654.178	603.112	-0.501503	0.00115304	0.0159477	Ska2
ENSMUSG00000021965	545.46	599.434	813.249	735.356	-0.436054	0.00221821	0.0271107	Ska3
ENSMUSG00000054115	799.683	710.365	1032.96	1048.93	-0.462978	0.000203854	0.00390022	Skp2
ENSMUSG00000004642	2096.12	1744.36	2704.2	2693.97	-0.490847	2.99e-07	1.42e-05	Slbp
ENSMUSG00000023942	1500.01	1620.2	1948.62	2135.94	-0.388679	4.69e-05	0.00114661	Slc29a1
ENSMUSG00000022462	4223.42	5295.17	6163.99	6004.07	-0.354489	4.39e-05	0.00108127	Slc38a2
ENSMUSG00000041313	6056.55	5698.18	6528.86	6805.55	-0.181812	0.00301685	0.0340921	Slc7a1
ENSMUSG00000040010	7431.89	6334.25	8073.83	8665.98	-0.282011	0.00013221	0.00275178	Slc7a5
ENSMUSG00000069793	1090.92	903.73	1299.41	1379.54	-0.425099	0.000420593	0.00711583	Slfn9
ENSMUSG00000031715	7537.08	7440.51	8479.46	8434.55	-0.175395	0.00102577	0.0146012	Smarca5
ENSMUSG00000025369	3489.97	3415.45	4398.3	4212.77	-0.318433	2.69e-06	9.75e-05	Smarcc2
ENSMUSG00000028312	5488.69	5559.77	6831.09	6301.62	-0.249357	7.28e-05	0.001657	Smc2
ENSMUSG00000024974	5257.84	4953.22	6106.32	6303.62	-0.281259	6.23e-06	0.000204892	Smc3
ENSMUSG00000034349	7150.39	6380.05	9335.46	8589.84	-0.405681	2.33e-09	1.76e-07	Smc4
ENSMUSG00000020608	2874.38	2854.69	3790.85	3596.63	-0.366785	3.67e-07	1.69e-05	Smc6
ENSMUSG00000001415	3016.59	3566.07	3888.28	3856.11	-0.234721	0.00499102	0.0495463	Smg5
ENSMUSG00000020439	371.107	322.615	582.596	601.108	-0.770416	4.21e-06	0.000144881	Smtn
ENSMUSG00000097195	1526.31	1403.43	1842.24	1845.4	-0.331719	0.00047841	0.00786919	Snhg5
ENSMUSG00000063511	7764.03	8166.14	9043.17	9086.76	-0.186679	0.000656588	0.0102585	Snrnp70
ENSMUSG00000027404	5265.63	4588.87	6294.23	6571.12	-0.384454	1.05e-07	5.55e-06	Snrpb
ENSMUSG00000020018	1355.86	1244.66	1611.58	1831.38	-0.40462	0.00012719	0.00268028	Snrpf
ENSMUSG00000051817	378.9	428.458	507.038	691.275	-0.569923	0.00196636	0.0247215	Sox12
ENSMUSG00000076431	1298.39	1404.45	1703.05	1665.07	-0.317674	0.00120094	0.0163856	Sox4
ENSMUSG00000001280	3397.43	3558.95	4115.95	4127.61	-0.245024	0.00032208	0.00571016	Sp1
ENSMUSG00000002055	2026.97	2135.16	2985.56	2819.2	-0.480052	3.55e-09	2.58e-07	Spag5
ENSMUSG00000074476	1185.4	1095.06	1422.69	1515.8	-0.365524	0.00055208	0.00889563	Spc24
ENSMUSG00000005233	643.837	562.796	1135.37	1091.01	-0.883307	8.08e-12	1.17e-09	Spc25
ENSMUSG00000069910	735.396	706.294	1033.96	920.698	-0.439088	0.00061822	0.00978821	Spdl1
ENSMUSG00000029550	911.697	961.74	1306.37	1195.2	-0.417321	0.000250411	0.00463701	Sppl3
ENSMUSG00000022463	9380.93	9513.59	10432.1	10473.3	-0.145923	0.00396742	0.0415439	Srebf2
ENSMUSG00000004865	4488.35	4473.87	5299.04	5238.66	-0.233629	0.000143639	0.00295504	Srpk1
ENSMUSG00000037364	7311.11	7627.77	8647.48	8647.95	-0.211381	0.000114192	0.00244996	Srrt
ENSMUSG00000018379	13686.2	13188.6	15792.7	15485.6	-0.218877	6.75e-06	0.000220807	Srsf1
ENSMUSG00000028676	5505.24	5118.08	6010.88	6046.15	-0.182524	0.00363361	0.0390462	Srsf10
ENSMUSG00000034120	10115.4	9459.65	11288.1	10776.9	-0.172679	0.0020819	0.0258229	Srsf2
ENSMUSG00000071172	12307.9	10559.8	13312.2	13282.5	-0.217727	0.000945616	0.0136786	Srsf3
ENSMUSG00000029538	1981.19	2075.12	2445.71	2387.4	-0.252903	0.00225696	0.0274052	Srsf9
ENSMUSG00000061887	1025.66	1025.86	1332.22	1332.46	-0.37727	0.000375747	0.0064586	Ssbp3
ENSMUSG00000027067	10549.8	10038.7	11817	11745.7	-0.194603	0.000174621	0.00345248	Ssrp1
ENSMUSG00000013846	1584.75	1615.11	1878.03	2154.97	-0.333841	0.000628981	0.0099221	St3gal1
ENSMUSG00000037286	2358.14	2276.63	3034.27	2945.43	-0.367506	1.95e-06	7.27e-05	Stag1
ENSMUSG00000028718	928.255	948.51	1210.93	1184.18	-0.351912	0.00154861	0.020378	Stil
ENSMUSG00000024966	8365.99	7984.99	9252.94	9447.42	-0.193623	0.000379452	0.00650341	Stip1
ENSMUSG00000028832	8637.74	7569.76	10343.6	10491.3	-0.362214	2.27e-08	1.35e-06	Stmn1
ENSMUSG00000066900	1861.38	1844.1	2312.49	2280.2	-0.309663	0.000217281	0.00411064	Suds3
ENSMUSG00000020738	2235.41	2279.68	2961.7	2834.23	-0.360344	4.07e-06	0.000140973	Sumo2
ENSMUSG00000035726	5904.6	5507.87	6475.17	6659.28	-0.202634	0.00103104	0.014641	Supt16
ENSMUSG00000017548	4808.81	4754.76	5626.13	5746.6	-0.24993	3.58e-05	0.000902833	Suz12
ENSMUSG00000036863	310.717	276.818	422.531	435.804	-0.546495	0.00341058	0.0374342	Syde2
ENSMUSG00000032423	10333.5	9176.73	11218.5	11191.6	-0.199811	0.00115537	0.0159477	Syncrip
ENSMUSG00000063450	273.704	347.041	513.003	544.003	-0.768599	3.07e-05	0.000807897	Syne2
ENSMUSG00000037313	2791.58	2714.24	4020.51	3669.77	-0.482043	2.25e-10	2.2e-08	Tacc3
ENSMUSG00000018651	543.511	536.335	785.411	727.341	-0.48634	0.000570897	0.00914903	Tada2a
ENSMUSG00000043866	1457.16	1487.9	1754.75	1854.42	-0.293404	0.00175876	0.0224692	Taf10
ENSMUSG00000020680	3641.92	3521.29	4102.03	4273.88	-0.225563	0.000928754	0.013463	Taf15
ENSMUSG00000028717	1559.43	1383.07	1864.11	1788.3	-0.311548	0.00166266	0.0215437	Tal1
ENSMUSG00000042492	1365.6	1287.41	1663.28	1608.97	-0.302518	0.00205461	0.0255596	Tbc1d10b
ENSMUSG00000027630	2224.7	2224.72	2824.5	2461.54	-0.248608	0.00499534	0.0495475	Tbl1xr1
ENSMUSG00000000384	3010.74	2865.88	3552.25	3336.15	-0.229102	0.00222914	0.0271901	Tbrg4
ENSMUSG00000034881	764.617	881.341	1152.27	1010.86	-0.394568	0.00229225	0.0277578	Tbxa2r
ENSMUSG00000024498	4637.38	5240.21	5575.43	5780.66	-0.201388	0.0044691	0.0453924	Tcerg1
ENSMUSG00000050410	344.808	248.322	539.846	563.038	-0.893924	3.67e-06	0.000127677	Tcf19
ENSMUSG00000020167	3298.08	3176.29	3685.47	3778.97	-0.205209	0.00339414	0.0372883	Tcf3
ENSMUSG00000034575	627.278	587.221	923.604	824.52	-0.525301	0.00012025	0.00256599	Tent4a
ENSMUSG00000025925	611.694	646.249	889.801	849.567	-0.467676	0.000389762	0.00665543	Terf1
ENSMUSG00000038482	5316.28	4467.77	9010.36	8590.84	-0.846976	4.12e-29	6.97e-26	Tfdp1
ENSMUSG00000056665	700.331	772.445	1058.81	1088.01	-0.543933	9.86e-06	0.000309583	Them6
ENSMUSG00000030846	2401.97	2211.49	2776.78	2834.23	-0.282226	0.000500339	0.00818441	Tial1
ENSMUSG00000003438	1871.12	1696.53	2109.67	2205.07	-0.274071	0.00261238	0.0307846	Timm50
ENSMUSG00000024812	730.526	666.603	969.337	1039.92	-0.523912	3.9e-05	0.00097044	Tjp2
ENSMUSG00000025574	1584.75	1537.77	2245.88	2457.53	-0.590893	6.74e-11	7.53e-09	Tk1
ENSMUSG00000070462	981.827	978.023	1242.74	1306.41	-0.379242	0.00051868	0.00843781	Tlnrd1
ENSMUSG00000021361	1975.34	1931.62	2295.59	2306.25	-0.236107	0.00444442	0.0452677	Tmem14c
ENSMUSG00000019961	7914.03	7632.86	10834.7	10829	-0.478597	8.87e-20	5e-17	Tmpo
ENSMUSG00000021072	2216.9	2057.82	2557.06	2491.59	-0.239914	0.00393111	0.0413464	Tmx1
ENSMUSG00000009470	9551.39	9721.21	10720.4	10621.6	-0.147167	0.00364773	0.0391305	Tnpo1
ENSMUSG00000020914	16303.4	16058.5	24488.9	23499.3	-0.568375	3.41e-34	1.01e-30	Top2a
ENSMUSG00000027469	4239	3974.17	5835.9	5634.39	-0.48178	1.53e-13	2.63e-11	Tpx2
ENSMUSG00000005566	14223.8	13184.5	16540.4	16179.8	-0.255506	1.25e-06	4.93e-05	Trim28
ENSMUSG00000018548	2560.74	2414.02	3053.16	3155.82	-0.319592	3.46e-05	0.000882138	Trim37
ENSMUSG00000034317	1233.13	1089.97	1914.81	1897.5	-0.71429	1.85e-12	2.96e-10	Trim59
ENSMUSG00000041203	1947.1	2056.8	2598.82	2459.54	-0.337406	5.96e-05	0.00139816	Trir
ENSMUSG00000032783	534.745	561.778	892.784	787.452	-0.615916	1.24e-05	0.000372492	Troap
ENSMUSG00000020781	525.979	597.398	792.371	740.365	-0.448643	0.00180105	0.02296	Tsen54
ENSMUSG00000027394	162.664	160.799	286.327	269.497	-0.781013	0.000889624	0.0130233	Ttl
ENSMUSG00000043091	2398.07	2135.16	2919.94	2791.15	-0.333008	9.45e-05	0.00207975	Tuba1c
ENSMUSG00000036752	9741.32	9516.65	12268.3	11892.9	-0.327215	1.5e-10	1.53e-08	Tubb4b
ENSMUSG00000001525	32928.2	31847.3	42998.8	42018.5	-0.39229	1.28e-19	6.07e-17	Tubb5
ENSMUSG00000020250	7015.97	6749.48	8380.04	8088.92	-0.258647	4.71e-06	0.000160811	Txnrd1
ENSMUSG00000025747	1502.94	1233.47	2223.01	2064.81	-0.647582	1.79e-09	1.37e-07	Tyms
ENSMUSG00000061613	3256.2	3091.82	3707.34	4203.75	-0.317458	6.32e-05	0.00147086	U2af1
ENSMUSG00000030435	8706.9	8037.91	9699.33	9754.99	-0.216281	0.000162148	0.00327142	U2af2
ENSMUSG00000050628	1160.08	1141.88	1495.26	1450.68	-0.35584	0.000471055	0.00778062	Ubald2
ENSMUSG00000019505	10305.3	9528.86	11393.4	11417.1	-0.201627	0.000277183	0.00505027	Ubb
ENSMUSG00000001403	2042.55	1827.81	4026.48	3440.34	-0.947842	2.41e-24	2.6e-21	Ube2c
ENSMUSG00000027011	1349.04	1209.04	1631.47	1699.13	-0.380443	0.000198364	0.00381368	Ube2e3
ENSMUSG00000005575	2864.64	3135.58	3781.9	3641.72	-0.30729	4.77e-05	0.00116255	Ube2m
ENSMUSG00000060860	3210.42	2916.77	4480.82	4484.27	-0.548903	4.46e-14	8.28e-12	Ube2s
ENSMUSG00000026429	248.379	208.631	332.06	374.691	-0.628398	0.00314032	0.0351417	Ube2t
ENSMUSG00000015290	796.761	649.302	973.314	930.716	-0.396459	0.00386403	0.0408586	Ubl4a
ENSMUSG00000008604	2178.92	2278.66	2557.06	2687.96	-0.23477	0.00381038	0.0403635	Ubqln4
ENSMUSG00000020923	6794.87	6208.06	8181.2	8112.96	-0.3254	1.04e-07	5.52e-06	Ubtf
ENSMUSG00000058239	1186.37	1273.16	1678.2	1709.15	-0.461951	3.11e-06	0.000110716	Usf2
ENSMUSG00000028560	5066.93	4634.67	5865.73	6005.07	-0.29098	9.65e-06	0.00030473	Usp1
ENSMUSG00000022710	7031.56	7232.9	7892.89	8536.74	-0.203896	0.000646082	0.0101345	Usp7
ENSMUSG00000026556	288.314	334.828	478.206	461.852	-0.59366	0.00111587	0.0155656	Vangl2
ENSMUSG00000007029	8878.33	8913.14	10486.7	11256.8	-0.28939	1.73e-07	8.69e-06	Vars
ENSMUSG00000024962	429.549	449.83	677.044	622.147	-0.563231	0.000250586	0.00463701	Vegfb
ENSMUSG00000041057	5552.97	5394.9	6116.27	6465.92	-0.200672	0.00103417	0.0146679	Wdr43
ENSMUSG00000031016	1214.62	1244.66	1639.42	1509.78	-0.35684	0.000452954	0.00753418	Wee1
ENSMUSG00000038013	679.876	852.845	989.221	1016.88	-0.388794	0.00449037	0.0454914	Wipf2
ENSMUSG00000024050	1740.6	1922.46	2276.7	2314.27	-0.325964	0.000245165	0.00456524	Wiz
ENSMUSG00000041346	337.016	322.615	436.45	500.924	-0.506781	0.00490343	0.0488909	Wrap53
ENSMUSG00000020290	9090.67	8219.06	9983.67	9707.9	-0.185896	0.00212894	0.0262635	Xpo1
ENSMUSG00000030189	10596.5	9995.99	11510.7	12778.6	-0.238139	9.88e-05	0.0021633	Ybx3
ENSMUSG00000020849	14522.9	13206.9	15784.8	15722	-0.184155	0.000838963	0.0124198	Ywhae
ENSMUSG00000018965	5092.25	4852.46	5703.68	5743.59	-0.202916	0.000967385	0.0139207	Ywhah
ENSMUSG00000034333	976.957	1128.65	1398.83	1278.36	-0.346839	0.00287991	0.0329216	Zbed4
ENSMUSG00000049823	435.394	465.095	638.271	663.223	-0.531575	0.00046651	0.00772711	Zbtb12
ENSMUSG00000049672	433.446	365.359	586.573	648.195	-0.6278	0.000156666	0.00318249	Zbtb14
ENSMUSG00000051390	677.928	688.993	901.732	870.605	-0.374784	0.0033714	0.0371074	Zbtb22
ENSMUSG00000017478	3289.32	3355.4	3766.99	3885.16	-0.203689	0.00315244	0.035221	Zc3h18
ENSMUSG00000059273	3829.91	3936.52	4678.67	4667.61	-0.267196	3.5e-05	0.000886998	Zc3h4
ENSMUSG00000047749	691.565	666.603	949.453	1015.87	-0.532974	2.47e-05	0.000676829	Zc3hav1l
ENSMUSG00000039470	266.886	154.693	358.903	351.648	-0.751894	0.00298262	0.0338021	Zdhhc2
ENSMUSG00000045817	12227.1	13943.7	17811.9	18629.4	-0.4777	1.11e-14	2.3e-12	Zfp36l2
ENSMUSG00000047003	187.015	146.551	321.124	339.626	-0.985276	2.13e-05	0.000594216	Zfp41
ENSMUSG00000041130	1332.48	1556.09	1778.61	1872.45	-0.338271	0.00109497	0.0153146	Zfp598
ENSMUSG00000079215	1176.63	1187.67	1453.51	1446.67	-0.29475	0.00355346	0.0383275	Zfp664
ENSMUSG00000024695	3686.72	3925.32	4486.79	4600.48	-0.255672	0.000161076	0.0032609	Zfp91
ENSMUSG00000079509	1308.13	1311.83	1672.23	1538.84	-0.293544	0.00331042	0.0366747	Zfx

## Sheet: Fig. 6C,D and S7B,C_enrichment
REACTOME pathway analysis in Tfdp1 KO HSPCs
UPREGULATED DEGs
Term	Overlap	Enrichment ratio	P-value	-Log10 P-value	Adjusted P-value	-Log10 Adj P-value	Old P-value	Old Adjusted P-value	Odds Ratio	Combined Score	Genes
Immune System R-HSA-168256	190/1943	0.0977869	5.68813e-52	51.245	5.28996e-49	48.2765	0	0	4.6419	547.726	CSF3R;IFITM2;WIPF1;NCF2;PROS1;CD80;SLA2;IFIT1;ICAM1;IL27RA;IL18RAP;LAMP1;CCND1;CLEC5A;LAMP2;DHX58;COTL1;TRIM25;LGALS9;PGLYRP1;B2M;PDIA3;CD96;GBP7;CD300A;CD180;RNASE6;TALDO1;CYBB;CYBA;ATP11A;UNC13D;CLEC4D;DOK3;JAML;IFI27;ORAI2;TXNIP;PADI2;TRIM14;ADAM8;ATP6V0D1;SQSTM1;ATP6V1A;CSF1R;UBA7;EBI3;ITPR1;MGST1;PLD4;CSF2RB;CFP;GNS;PLD3;HSP90B1;PLAC8;C3;TRPM2;RNF213;KLRK1;CD300LB;HMOX1;NLRP3;NCKAP1L;CD300LD…
Innate Immune System R-HSA-168249	116/1035	0.112077	6.07203e-36	35.2167	2.82349e-33	32.5492	0	0	4.79937	389.178	WIPF1;NCF2;PROS1;LAMP1;CLEC5A;LAMP2;DHX58;COTL1;TRIM25;PGLYRP1;B2M;CD300A;CD180;RNASE6;CYBB;CYBA;ATP11A;UNC13D;CLEC4D;DOK3;TXNIP;PADI2;ADAM8;ATP6V0D1;ATP6V1A;UBA7;ITPR1;MGST1;PLD4;CFP;GNS;PLD3;HSP90B1;PLAC8;C3;TRPM2;KLRK1;CD300LB;HMOX1;NLRP3;NCKAP1L;LTA4H;S100A11;ATP6V0A1;CTSA;ATP8B4;MGAM;XRCC5;SURF4;ARPC5;SELL;LCN2;MAN2B1;KLRD1;HPSE;ITM2C;ITGAM;ITGB2;SNAP23;CTSZ;PYGL;ITGAL;TREM1;CTSS;GM2A;CASP4;…
Neutrophil Degranulation R-HSA-6798695	74/468	0.15812	1.96998e-32	31.7055	6.10695e-30	29.2142	0	0	6.76	493.512	ITGAM;ITGB2;SNAP23;CTSZ;PYGL;ITGAL;CTSS;LAMP1;GM2A;CLEC5A;LAMP2;ITGAX;COTL1;PGLYRP1;GUSB;B2M;CTSD;CD33;CTSB;CD53;MANBA;ANXA2;CD300A;NFAM1;GAA;CYBB;CYBA;ATP11A;TNFRSF1B;UNC13D;CLEC4D;DOK3;NPC2;PECAM1;PADI2;ADAM8;ALDOC;CD44;TLR2;LTF;CD63;GRN;CLEC12A;PTAFR;FGL2;MGST1;CFP;GNS;C3;PLAC8;TRPM2;CXCR2;NCKAP1L;LTA4H;S100A11;LAIR1;ATP6V0A1;CTSA;ATP8B4;MGAM;GSN;XRCC5;SURF4;ARPC5;SVIP;LRG1;SELL;GLB1;P2RX1;LCN…
Cytokine Signaling In Immune System R-HSA-1280215	73/702	0.103989	1.29107e-20	19.8891	3.00173e-18	17.5226	0	0	4.11773	188.576	CSF3R;ITGAM;IFITM2;TNFRSF13B;CD80;ITGB2;ADAR;SLA2;IFIT1;ICAM1;IL27RA;IL18RAP;CCND1;TRIM5;ITGAX;CASP1;TRIM25;LBP;LGALS9;CCR5;B2M;CCR2;GBP7;ANXA1;ANXA2;TALDO1;TNFRSF1B;HCK;IFI27;OAS2;OAS3;IRF7;TRIM14;IRF5;SQSTM1;CD44;IRF9;BIRC3;CSF1R;RNASEL;SP100;UBA7;PTAFR;EBI3;NOD1;CSF2RB;IL2RG;SAMHD1;TANK;USP18;HSP90B1;CCL4;CCL3;HMOX1;FLNB;TNFRSF14;IL12RB1;GBP2;CCR1;STAT1;STAT2;MX2;MX1;EIF2AK2;PSMB8;PML;NEDD4;LC…
Interferon Signaling R-HSA-913531	33/200	0.165	1.44231e-15	14.8409	2.68269e-13	12.5714	0	0	6.67863	228.226	RNASEL;SP100;IFITM2;UBA7;PTAFR;ADAR;IFIT1;SAMHD1;USP18;ICAM1;TRIM5;TRIM25;FLNB;GBP2;B2M;GBP7;STAT1;STAT2;MX2;MX1;EIF2AK2;PSMB8;PML;IFI27;OAS2;NEDD4;OAS3;IRF7;TRIM14;IRF5;XAF1;CD44;IRF9
Interferon Alpha/Beta Signaling R-HSA-909733	19/72	0.263889	2.48923e-13	12.6039	3.8583e-11	10.4136	0	0	11.8954	345.223	RNASEL;IFITM2;STAT1;MX2;STAT2;MX1;ADAR;IFIT1;SAMHD1;USP18;PSMB8;IFI27;OAS2;OAS3;IRF7;IRF5;GBP2;XAF1;IRF9
Immunoregulatory Interactions Between A Lymphoid And A non-Lymphoid Cell R-HSA-198933	21/123	0.170732	1.1176e-10	9.95171	1.48481e-08	7.82833	0	0	6.8377	156.684	CD96;ITGA4;CD300A;ITGB2;PILRA;ITGAL;TREM1;ICAM1;C3;KLRK1;JAML;SELL;CD300LB;CD300LD;KLRD1;ITGB7;CD300LF;B2M;ULBP1;CD33;LAIR1
Signaling By Interleukins R-HSA-449147	41/453	0.0905077	3.89023e-10	9.41003	4.52239e-08	7.34463	0	0	3.36789	72.9733	CSF1R;CSF3R;ITGAM;CD80;PTAFR;ITGB2;EBI3;NOD1;CSF2RB;IL2RG;TANK;USP18;HSP90B1;ICAM1;IL27RA;IL18RAP;CCND1;CCL4;ITGAX;CCL3;CASP1;HMOX1;LBP;LGALS9;IL12RB1;CCR5;CCR2;CCR1;ANXA1;ANXA2;STAT1;STAT2;TALDO1;TNFRSF1B;PSMB8;HCK;LCN2;PDCD4;P4HB;SQSTM1;IL18R1
Adaptive Immune System R-HSA-1280218	55/733	0.0750341	4.7556e-10	9.32279	4.91412e-08	7.30855	0	0	2.7762	59.5955	NCF2;SH3KBP1;CD80;ITGB2;SNAP23;ITGAL;TREM1;CTSS;ICAM1;ITGB7;B2M;CTSD;CD33;CTSB;PDIA3;CD96;ITGA4;DTX3L;CD300A;CYBB;CYBA;TAPBP;TLR1;JAML;ORAI2;EVL;LCP2;ARHGEF7;TLR2;UBA7;ITPR1;C3;FBXL20;RNF213;KLRK1;CD300LB;CD300LD;TNFRSF14;CD300LF;RNF130;XDH;LAIR1;CTSA;VASP;HSPA5;KLHL22;PILRA;PSMB8;SELL;NEDD4;KLRD1;CALR;PIK3AP1;SEC24D;ULBP1
Interferon Gamma Signaling R-HSA-877300	17/89	0.191011	1.10627e-09	8.95614	1.02883e-07	6.98766	0	0	7.80014	160.857	SP100;GBP7;STAT1;PTAFR;PML;ICAM1;TRIM5;OAS2;OAS3;IRF7;TRIM25;TRIM14;IRF5;GBP2;B2M;CD44;IRF9
DOWNREGULATED DEGs
Cell Cycle, Mitotic R-HSA-69278	124/523	0.237094	3.49411e-77	76.4567	2.13623e-74	73.6704	0	0	12.5954	2217.4	ERCC6L;NUP107;CCP110;BUB1B;SMC3;SMC4;CDC20;PPP1CC;MYC;CDC27;AKT1;RCC1;NEK2;BANF1;FBXO5;SKP2;GTSE1;TMPO;BORA;NUP210;DYRK1A;ESCO2;KNL1;CDC25C;CDC25B;SGO1;CCNE2;CCNE1;ANAPC5;DNA2;KIF20A;ANAPC1;KPNB1;MAD1L1;NUP205;SET;CDCA8;NCAPG;HMMR;PDS5B;PDS5A;NCAPH;SKA2;CCNB2;CCNB1;UBB;NUP85;RAD21;NUP88;PLK4;UBE2C;RCC2;PLK1;CDC7;NUP153;NDC80;POLA1;TPX2;KIF18A;CDK4;UBE2S;CDK1;TOP2A;YWHAE;AHCTF1;CDKN1B;NUMA1;NCAPG2…
Cell Cycle R-HSA-1640170	136/654	0.207951	4.06514e-77	76.3909	2.13623e-74	73.6704	0	0	10.8518	1908.8	ERCC6L;NUP107;CCP110;BUB1B;SMC3;SMC4;CDC20;PPP1CC;MYC;CDC27;AKT1;RCC1;NEK2;BANF1;FBXO5;SKP2;GTSE1;TMPO;BORA;NUP210;DYRK1A;ESCO2;KNL1;CDC25C;CDC25B;SGO1;CCNE2;CCNE1;ANAPC5;DNA2;KIF20A;ANAPC1;KPNB1;MAD1L1;PIF1;NUP205;SET;CDCA8;NCAPG;HMMR;PDS5B;PDS5A;NCAPH;SKA2;CCNB2;CCNB1;UBB;NUP85;RAD21;NUP88;CLSPN;PLK4;UBE2C;RCC2;PLK1;SMARCA5;CDC7;NUP153;NDC80;POLA1;TPX2;KIF18A;CDK4;UBE2S;CDK1;WRAP53;TOP2A;YWHAE;…
M Phase R-HSA-68886	88/380	0.231579	2.63021e-53	52.58	9.2145e-51	50.0355	0	0	11.4073	1381.08	YWHAE;AHCTF1;ERCC6L;NUP107;NUMA1;NCAPG2;CCP110;BUB1B;SMC3;SMC4;LMNB1;CDC20;TUBA1C;PPP1CC;XPO1;CDC27;NUF2;NUP62;RCC1;BANF1;NEK2;FBXO5;SPDL1;TNPO1;LBR;TMPO;NUDC;NUP210;HAUS4;KIF23;PPP2R5D;KNL1;RANGAP1;CKAP5;SGO1;ESPL1;INCENP;NUP50;BIRC5;KIF2C;ANAPC5;KIF20A;ANAPC1;KPNB1;MAD1L1;NUP205;SET;CDCA8;NCAPG;PDS5B;PDS5A;CENPA;NCAPH;AURKB;SKA2;PPP2CB;CCNB2;CCNB1;UBB;NUP85;RAD21;NUP88;BUB3;PCNT;BUB1;PLK4;UBE2C…
Mitotic Metaphase And Anaphase R-HSA-2555396	68/233	0.291845	2.37213e-48	47.6249	6.23277e-46	45.2053	0	0	15.1048	1656.4	AHCTF1;ERCC6L;NUP107;BUB1B;SMC3;LMNB1;CDC20;TUBA1C;PPP1CC;XPO1;CDC27;NUF2;NUP62;RCC1;BANF1;FBXO5;SPDL1;TNPO1;LBR;TMPO;NUDC;PPP2R5D;KNL1;RANGAP1;CKAP5;SGO1;ESPL1;INCENP;BIRC5;KIF2C;ANAPC5;ANAPC1;KPNB1;MAD1L1;NUP205;CDCA8;PDS5B;PDS5A;CENPA;AURKB;SKA2;PPP2CB;CCNB2;CCNB1;UBB;NUP85;RAD21;BUB3;BUB1;UBE2C;RCC2;NDE1;PLK1;TUBB4B;NDC80;CENPE;CENPF;KIF18A;PSMC3;CENPI;PSMC4;UBE2S;CENPL;CDK1;NUP35;SPC24;RAN;S…
Mitotic Anaphase R-HSA-68882	67/232	0.288793	2.60542e-47	46.5841	5.4766e-45	44.2615	0	0	14.8544	1593.34	AHCTF1;ERCC6L;NUP107;BUB1B;SMC3;LMNB1;CDC20;TUBA1C;PPP1CC;XPO1;CDC27;NUF2;NUP62;RCC1;BANF1;SPDL1;TNPO1;LBR;TMPO;NUDC;PPP2R5D;KNL1;RANGAP1;CKAP5;SGO1;ESPL1;INCENP;BIRC5;KIF2C;ANAPC5;ANAPC1;KPNB1;MAD1L1;NUP205;CDCA8;PDS5B;PDS5A;CENPA;AURKB;SKA2;PPP2CB;CCNB2;CCNB1;UBB;NUP85;RAD21;BUB3;BUB1;UBE2C;RCC2;NDE1;PLK1;TUBB4B;NDC80;CENPE;CENPF;KIF18A;PSMC3;CENPI;PSMC4;UBE2S;CENPL;CDK1;NUP35;SPC24;RAN;SPC25
Mitotic Prometaphase R-HSA-68877	58/186	0.311828	3.95613e-43	42.4027	6.92982e-41	40.1593	0	0	16.3286	1594.26	YWHAE;ERCC6L;AHCTF1;NUP107;NUMA1;BUB1B;CCP110;SMC3;SMC4;CDC20;PPP1CC;XPO1;NUF2;NEK2;SPDL1;NUDC;HAUS4;PPP2R5D;KNL1;RANGAP1;CKAP5;SGO1;INCENP;BIRC5;KIF2C;MAD1L1;CDCA8;NCAPG;PDS5B;PDS5A;CENPA;NCAPH;AURKB;SKA2;CCNB2;PPP2CB;CCNB1;NUP85;RAD21;BUB3;PCNT;BUB1;PLK4;RCC2;NDE1;PLK1;TUBB4B;NDC80;CENPE;KIF18A;CENPF;CENPI;ALMS1;CDK1;CENPL;NCAPD2;SPC24;SPC25
Resolution Of Sister Chromatid Cohesion R-HSA-2500257	45/106	0.424528	1.17687e-40	39.9293	1.76699e-38	37.7528	0	0	26.0431	2394.42	ERCC6L;AHCTF1;NUP107;BUB1B;CDCA8;PDS5B;SMC3;PDS5A;CENPA;AURKB;SKA2;CDC20;PPP1CC;CCNB2;PPP2CB;CCNB1;XPO1;NUP85;RAD21;NUF2;SPDL1;BUB3;BUB1;NUDC;RCC2;NDE1;PLK1;PPP2R5D;KNL1;RANGAP1;CKAP5;NDC80;SGO1;CENPE;KIF18A;CENPF;INCENP;CENPI;CDK1;CENPL;BIRC5;KIF2C;MAD1L1;SPC24;SPC25
Cell Cycle Checkpoints R-HSA-69620	64/271	0.236162	2.61793e-39	38.582	3.43931e-37	36.4635	0	0	11.2216	996.91	YWHAE;AHCTF1;ERCC6L;NUP107;CDKN1B;BUB1B;CDC20;PPP1CC;XPO1;CDC27;NUF2;SPDL1;GTSE1;YWHAH;NUDC;RFC3;PPP2R5D;KNL1;CDC25C;RANGAP1;CKAP5;SGO1;CCNA2;DBF4;CCNE2;INCENP;CCNE1;BIRC5;KIF2C;ANAPC5;DNA2;ANAPC1;MAD1L1;CDCA8;CENPA;AURKB;SKA2;PPP2CB;CCNB2;CCNB1;UBB;NUP85;NSD2;CLSPN;BUB3;BUB1;UBE2C;RCC2;NDE1;PLK1;CDC7;NDC80;CENPE;CENPF;KIF18A;WEE1;PSMC3;CENPI;PSMC4;UBE2S;CENPL;CDK1;SPC24;SPC25
Separation Of Sister Chromatids R-HSA-2467813	51/170	0.3	4.60177e-37	36.3371	5.26734e-35	34.2784	0	0	15.2514	1276.08	ERCC6L;AHCTF1;NUP107;BUB1B;SMC3;CDC20;PPP1CC;XPO1;CDC27;NUF2;SPDL1;NUDC;PPP2R5D;KNL1;RANGAP1;CKAP5;SGO1;ESPL1;INCENP;BIRC5;ANAPC5;KIF2C;ANAPC1;MAD1L1;CDCA8;PDS5B;PDS5A;CENPA;AURKB;SKA2;PPP2CB;UBB;NUP85;RAD21;BUB3;BUB1;UBE2C;RCC2;NDE1;PLK1;NDC80;CENPE;KIF18A;CENPF;PSMC3;UBE2S;CENPI;PSMC4;CENPL;SPC24;SPC25
Mitotic Spindle Checkpoint R-HSA-69618	43/110	0.390909	5.01174e-37	36.3	5.26734e-35	34.2784	0	0	22.5677	1886.3	ERCC6L;AHCTF1;NUP107;BUB1B;CDCA8;CENPA;AURKB;SKA2;CDC20;PPP1CC;PPP2CB;XPO1;NUP85;CDC27;NUF2;SPDL1;BUB3;BUB1;NUDC;UBE2C;RCC2;NDE1;PLK1;PPP2R5D;KNL1;RANGAP1;CKAP5;NDC80;SGO1;CENPE;KIF18A;CENPF;UBE2S;INCENP;CENPI;CENPL;BIRC5;ANAPC5;KIF2C;ANAPC1;MAD1L1;SPC24;SPC25
ENCODE/CHEA TF enrichment analysis in Tfdp1 KO HSPCs
UPREGULATED DEGs
Term	Overlap	Enrichment ratio	P-value	-Log10 P-value	Adjusted P-value	-Log10 Adj P-value	Old P-value	Old Adjusted P-value	Odds Ratio	Combined Score	Genes
SPI1 CHEA	87/1056	0.0823864	7.60928e-18	17.1187	7.83756e-16	15.1058	0	0	3.21285	126.641	CD84;BTG1;TRAF3IP3;NCF2;PROS1;ITGB2;LST1;CTSZ;ATP2A3;SNX10;LSP1;ITGAL;CTSS;ICAM1;CCND3;SCP2;LAMP1;TRIM25;GUSB;B2M;CD53;PDIA3;MANBA;PCYT1A;SP110;CD300A;RNASE6;SHISA5;TALDO1;IPCEF1;DOK3;TLR9;PADI2;HCLS1;TMBIM6;LCP2;IRF5;LCP1;ACPP;TLN1;TRIB1;BIRC3;ATP6V1A;CSF1R;SP100;SLC43A2;UNC93B1;PTAFR;FAM129A;ITPR1;PLD4;CSF2RB;CFP;RASAL3;RHOBTB1;FGD2;PSAP;CCL4;LMNA;ZSWIM8;NCKAP1L;LTA4H;SLC15A3;CD300LF;LRRC25;CCR…
IRF8 CHEA	27/121	0.22314	2.27309e-16	15.6434	1.17064e-14	13.9316	0	0	9.64307	347.346	RTP4;CNP;UBA7;LSP1;USP18;CTSS;EPSTI1;CASP1;LGALS8;SLC15A3;GBP2;ATP6V0A1;CD53;DTX3L;DDX58;MX2;STAT2;TAP2;PARP14;PSMB8;TAPBP;MOV10;MAN2B2;NEDD4;TLR9;IRF5;IRF9
SPI1 ENCODE	97/1540	0.062987	2.15997e-12	11.6656	7.4159e-11	10.1298	0	0	2.39001	64.1978	SAMD9L;CD84;TRAF3IP3;NCF2;PROS1;ICAM1;ZC3H12D;RGS2;LAMP1;B2M;PPP1R16B;PDIA3;SP110;CD300A;RNASE6;ARID5A;TRAFD1;TALDO1;IPCEF1;DOK3;ORAI2;TLN1;ATP6V0D1;WDFY4;ITPR1;CFP;PSAP;NCKAP1L;SLC15A3;S100A11;ATP6V0A1;XRCC5;M6PR;TRPV2;ARPC5;SMARCA2;PKIB;SPRTN;MAN2B1;HPSE;FERMT3;BTG1;ITGAM;CPQ;HEXA;SNAP23;CTSZ;ATP2A3;SNX10;LSP1;ITGAL;CTSS;GM2A;RAC2;GUSB;IKBKE;CD33;TMED5;CTSB;CD53;CD52;TLR1;RP2;OAS3;IRF7;HCLS1;TM…
RUNX1 CHEA	70/1294	0.0540958	1.31604e-06	5.88073	3.38879e-05	4.46995	0	0	1.95369	26.4547	SH3KBP1;ITGB2;AQP9;ATP2A3;SLA;SLA2;ITGAL;TREM1;PPCDC;CCND3;LGALS1;IL18RAP;LAMP1;RASSF5;ANXA6;COTL1;ITGB7;ANXA9;CTSD;CCR2;HIST1H1C;PPP1R16B;CPT1A;ITGA4;CD300A;RNASE6;SHISA5;ARID5A;TRAFD1;DNTT;ORAI2;S100A6;PECAM1;ARHGEF3;PADI2;EVL;LCP2;LCP1;TLN1;TRIB1;IRF9;LY6E;GRAMD1B;HAAO;CSF2RB;SAMHD1;FYB;LDHB;NLRP3;TSPAN2;IL12RB1;SLC15A3;S100A11;ATP6V0A1;LRRC25;VASP;RIOK3;STAT2;LAPTM5;EVI2A;ARHGAP30;NEURL3;P2RX…
RELA ENCODE	33/484	0.0681818	1.20019e-05	4.92075	0.000247239	3.60688	0	0	2.4365	27.6066	BTG1;NCF2;ITGB2;EBI3;FAM129A;LSP1;IL2RG;TANK;HSP90B1;ICAM1;ZC3H12D;DOCK10;ZCWPW1;DRAM1;TMSB4X;NFKBIZ;CCL3;TNFRSF14;IKBKE;B2M;VASP;SRGN;STAT1;ARID5A;PSMB8;ERN1;LRG1;AIM2;TNIP1;MALAT1;LCP1;BIRC3;MYO1G
IRF1 ENCODE	17/263	0.0646388	0.00267852	2.5721	0.0459813	1.33742	0	0	2.26241	13.3991	SRGN;DTX3L;STAT1;STAT2;MX1;PARP14;PARP9;TNFRSF1B;PARP12;PSMB8;MOV10;SLC25A37;LRG1;LMNA;CMPK2;TNFRSF14;B2M
VDR CHEA	7/76	0.0921053	0.00786899	2.10408	0.115787	0.936342	0	0	3.29565	15.9669	SP100;SP110;EPSTI1;RAC2;PABPC1;SULF2;ITM2C
GATA2 CHEA	35/772	0.0453368	0.010833	1.96525	0.139474	0.855505	0	0	1.56298	7.07272	COL18A1;ALAS1;PTAFR;STK39;ITPR1;CSF2RB;ADAR;GNS;PPCDC;CCND3;RNF213;SRP72;PSAP;LMNA;RAC2;COTL1;IDS;MFSD1;TNFRSF14;RNF130;S100A11;GPX1;ATP8B2;EDEM1;LAPTM5;ADAM11;PIK3IP1;PDCD4;TXNIP;CMPK2;NABP1;MAN2B1;PI16;PIK3AP1;TRIB1
ESR1 CHEA	10/154	0.0649351	0.0183001	1.73755	0.209434	0.678953	0	0	2.25859	9.03627	C3;CNTNAP1;DSCAM;MYOF;ITPR1;PCTP;GFRA1;TACC1;CTSD;XDH
NELFE ENCODE	13/234	0.0555556	0.0253817	1.59548	0.246886	0.607504	0	0	1.91521	7.03596	LRPAP1;BTG1;HSPA5;ITPR1;ZCWPW1;TRIM25;MALAT1;CALR;PABPC1;P4HB;B2M;HIST1H2BC;HIST1H1C
DOWNREGULATED DEGs
E2F4 ENCODE	192/710	0.270423	5.12611e-135	134.29	5.33115e-133	132.273	0	0	17.4597	5398.79	TCERG1;ERCC6L;NUP107;RIF1;CCNF;CCP110;BUB1B;NUCKS1;SMC6;MKI67;SMC4;SMC2;CDC20;TIAL1;IPO9;MYC;PIM1;NUSAP1;NEK2;FBXO5;SKP2;GTSE1;TMPO;BORA;LIG1;RFX1;ESCO2;CDC25C;GTPBP1;DEPDC1B;NEIL3;MELK;DDX39B;CCNE2;HNRNPUL1;CCNE1;HNRNPUL2;TMX1;PGP;SRSF2;SRSF3;ANAPC5;DNA2;KIF20A;KIF20B;PRR11;PPIA;KPNB1;ASF1B;SNRPB;SLBP;CDCA2;PARPBP;CDCA3;CDCA4;TROAP;MEPCE;MAZ;ARHGAP19;CDCA8;NCAPG;PDS5B;PDS5A;IQGAP3;NCAPH;SKA2;RAC…
FOXM1 ENCODE	62/95	0.652632	1.15421e-71	70.9377	6.0019e-70	69.2217	0	0	68.5492	11196.8	ARL6IP1;CCNF;KIF14;HMGB2;NUCKS1;KIF11;MKI67;LMNB1;CDC20;NUF2;NEK2;SEPHS1;KPNA2;LBR;GTSE1;CEP55;BORA;CKAP2L;H2AFX;DYRK1A;UBALD2;KIF23;KNSTRN;CKAP5;CDC25B;CCNA2;ASPM;INCENP;TRIM59;KIF20A;KIF20B;PRR11;PIF1;PARPBP;CDCA2;TROAP;CENPA;NCAPH;SKA2;CCNB2;FZR1;CCNB1;RACGAP1;RAD21;BRD8;FAM83D;CDKN2D;CDKN2C;UBE2C;PLK1;TUBB4B;ASXL1;TPX2;CENPF;KIF18B;UBE2S;PRC1;UBE2T;CDK1;CALM2;MXD3;CDKN3
NFYB ENCODE	260/3715	0.0699865	5.60724e-47	46.2513	1.94384e-45	44.7113	0	0	3.60492	383.915	EIF4A1;TCERG1;ARL6IP1;CCNF;CCP110;SMC6;SMC3;MKI67;CDC20;TIAL1;ALKBH5;MYC;STMN1;KAT7;FBXO5;PKNOX1;SKP2;GTSE1;SOX4;TBC1D10B;TMPO;RFX1;SOX12;ESCO2;GTPBP1;DEPDC1B;MTHFD2;KIF20A;PRR12;KIF20B;PRR11;ASF1B;ATF4;PIF1;SLBP;CDCA2;PARPBP;SET;CDCA3;CDCA4;MEPCE;CDCA8;OAZ1;SKA2;HSPH1;FXR2;RACGAP1;NUP88;PLK4;SETD1B;PLK1;IRF2BP1;SMARCA5;CDC7;PA2G4;SNHG5;POLA1;TPX2;SMTN;STAG1;HNRNPK;ANP32E;CALM2;CEP89;EZH2;TOP2A;G…
SIN3A ENCODE	130/1131	0.114943	1.82503e-42	41.7387	4.74507e-41	40.3238	0	0	5.16283	496.184	EIF4A1;HNRNPU;BUB1B;SMC6;SMC3;SMC4;TSEN54;CDC20;MYC;NEK2;BANF1;FBXO5;KPNA2;GTSE1;SCRIB;UBALD2;ESCO2;CDC25C;SAP30;CCNE2;MTHFD2;HNRNPUL2;SRSF2;ANAPC5;SNRPF;KIF20A;KIF20B;PRR11;SLBP;CDCA8;NCAPG;HMMR;SKA3;IQGAP3;OAZ1;NCAPH;SKA2;CCNB2;CCNB1;HSPH1;HNRNPDL;RRS1;CLSPN;FAM83D;SLC38A2;LYAR;PLK4;AKIRIN2;CHTOP;SETD1B;RCC2;PLK1;SNHG5;ANLN;TPX2;KIF18A;HNRNPK;KIF18B;NASP;CDK4;FUBP1;HNRNPD;CDK1;RNPS1;CALM2;WRAP5…
MAX ENCODE	175/2073	0.0844187	1.65697e-39	38.7807	3.4465e-38	37.4626	0	0	3.86213	344.872	ATF1;EIF4A1;TCERG1;PPAN;HNRNPU;BUB1B;GABPB1;SMC3;SMC2;CDC20;TIAL1;FBL;ARHGDIA;STMN1;PAPOLA;PIM3;BANF1;RPS11;FADS1;BORA;DYRK1A;SOX12;SAP30;DDX39B;CCNE2;HNRNPUL1;MTHFD2;HNRNPUL2;NCL;PGP;ANAPC5;DNA2;KIF20A;PFN1;PPIA;ANAPC1;KPNB1;PIF1;SLBP;NUP205;CDCA4;SHMT2;MEPCE;MAZ;AK2;CDCA8;HTRA2;SKA3;ZFP36L2;CCNB1;HSPH1;HNRNPDL;NUP85;ERI1;PCBP1;G3BP1;RRS1;NUP88;ST3GAL1;LYAR;QSER1;CBX5;ZBTB14;RCC2;ALYREF;PLK1;HMG…
YY1 ENCODE	205/2753	0.0744642	6.04237e-39	38.2188	1.04734e-37	36.9799	0	0	3.49586	307.643	ATF1;EIF4A1;TCERG1;WIPF2;HNRNPU;CCP110;GABPB1;SMC3;SMC4;TIAL1;KAT7;RPS11;TMPO;RFX1;ESCO2;GTPBP1;KNSTRN;HCFC1;DDX39B;EWSR1;KIF20A;PRR12;KIF20B;PRR11;ATF4;NUP205;CDCA3;MEPCE;OAZ1;SKA2;RACGAP1;RAD21;PCBP1;NUP88;PLK4;CREBBP;SETD1B;RDX;SNHG5;STAG1;HNRNPK;FUBP1;HNRNPD;ANP32E;ANP32B;CDKN1B;CTCF;PFAS;SMG5;WDR43;KIF15;SYNCRIP;NUDCD3;DHX15;NELFA;TK1;RAC1;PRMT5;PRMT1;KIF22;TERF1;PPRC1;SIRT1;ZFX;SREBF2;MRPL5…
MYC ENCODE	144/1515	0.0950495	1.3924e-37	36.8562	2.06871e-36	35.6843	0	0	4.21909	358.052	ATF1;EIF4A1;TCERG1;RIF1;PPAN;JADE1;HNRNPU;BUB1B;GABPB1;TIAL1;FBL;ARHGDIA;PAPOLA;PIM3;BANF1;FBXO5;RPS11;TMEM14C;BORA;EIF1AX;SOX12;HCFC1;DDX39B;CCNE2;MTHFD2;HNRNPUL2;TBL1XR1;NCL;PGP;SRSF2;ANAPC5;SNRPF;DNA2;PPIA;ANAPC1;KPNB1;ATF4;SLBP;NUP205;MEPCE;MAZ;AK2;CDCA8;HTRA2;HMMR;ZFP36L2;CCNB1;HNRNPDL;PCBP1;G3BP1;RRS1;NUP88;LYAR;CHTOP;CBX5;FUS;RCC2;HMGA1;NUP153;PA2G4;SNHG5;HNRNPL;HNRNPK;CDK4;UBE2S;FUBP1;HNR…
NFYA ENCODE	179/2250	0.0795556	4.92354e-37	36.3077	6.40061e-36	35.1938	0	0	3.61927	302.577	EIF4A1;TCERG1;ARL6IP1;CCNF;CCP110;NUCKS1;CDC20;ALKBH5;MYC;KHSRP;NUSAP1;NEK2;KAT7;FBXO5;PKNOX1;KPNA2;GTSE1;SOX4;HMGN1;TBC1D10B;TMPO;GAS2L3;BORA;UBALD2;RFX1;ESCO2;CDC25C;GTPBP1;DEPDC1B;CCNE2;HNRNPUL1;MTHFD2;HNRNPUL2;NCL;PGP;SRSF3;ANAPC5;PKP4;SNRPF;KIF20A;PRR12;KIF20B;PRR11;PPIA;KPNB1;ASF1B;ATF4;PIF1;SLBP;CDCA2;PARPBP;CDCA3;TROAP;AK2;ARHGAP19;CDCA8;FBXO45;HMMR;OAZ1;SKA2;TIMM50;STIP1;CCNB2;CCNB1;HSPH…
E2F6 ENCODE	221/3245	0.0681048	2.11078e-36	35.6756	2.43912e-35	34.6128	0	0	3.21856	264.391	EIF4A1;TCERG1;ANKLE1;CCNF;SMC6;GABPB1;SMC3;TIAL1;MYC;STMN1;FBXO5;PKNOX1;RPS11;TMPO;SMARCC2;NUP210;SOX12;ESCO2;FAM133B;DEPDC1B;RNF126;DDX39B;MTHFD2;KCNQ5;DNA2;PFN1;PRR11;ASF1B;ATF4;SLBP;NUP205;CDCA3;CDCA4;CTBP1;MEPCE;NCAPG;SKA3;NCAPH;SKA2;NUP85;FIGNL1;ST3GAL1;CREBBP;IRF2BP1;CDC7;PA2G4;SNHG5;SRPK1;HNRNPL;ANLN;STAG1;TADA2A;HNRNPD;RNPS1;ANP32B;CALM2;EZH2;DAZAP1;PHF1;CLTB;CTCF;BRCA2;KIF15;NUDCD3;MIS18…
BRCA1 ENCODE	217/3218	0.0674332	6.09447e-35	34.2151	6.33824e-34	33.198	0	0	3.15507	248.566	TCERG1;CHIC2;ARL6IP1;PPAN;HNRNPU;CCP110;SMC3;SMC4;CDC20;MYC;RCC1;FBXO5;PKNOX1;RPS11;SKP2;GTSE1;TMPO;SMARCC2;RFX1;SOX12;ESCO2;GTPBP1;KNSTRN;NEIL3;DDX39B;EWSR1;MTHFD2;ASF1B;ATF4;PIF1;SLBP;CDCA2;PARPBP;PAXIP1;MEPCE;NCAPG;SKA3;HSPH1;RACGAP1;NUP85;PCBP1;NUP88;PLK4;SETD1B;SMARCA5;PA2G4;STAG1;HNRNPK;FUBP1;HNRNPD;ANP32E;RNPS1;CALM2;CEP89;AHCTF1;PHF1;NCAPG2;CLTB;ING1;SPPL3;SMG5;LARP1B;KIF15;SYNCRIP;NUDCD3…

## Sheet: Fig 7A;S8A targets ChIPatlas
	Gene lists of predicted bound genes from the ChIP atlas
	TFDP1.HUMAN	E2F4.HUMAN		E2F4.MOUSE
Total bound genes	13961	13157		10444
Top 90th percentile	1400	1316		1044
	SPC25	FANCD2		HMBS
	VPS29	UBE2T		H2AX
	RAD9B	PPP1R12B		DPAGT1
	FANCD2	ZFPL1		E2F3
	NUF2	TMEM262		KIF20A
	TRMT2A	CDCA5		BRD8
	RANBP1	RAD54L		ZFPL1
	RAD54L	SPC25		VPS51
	RTN3	PBK		TMEM262
	ATL3	NUF2		GM550
	TK1	MAD2L1		CDCA5
	BLM	SKA1		TRIP4
	LOC112694756	BLM		PCLAF
	MCM3	E2F3		KIF2C
	DHX40	FAM200B		MCM3
	UBE2T	SGO1		TTC24
	PPP1R12B	RRM2		IQGAP3
	RANBP3	PRCP		RWDD2B
	KRI1	DDIAS		LTN1
	CDKN2D	ZWINT		BUB1
	CENPS-CORT	HASPIN		NBR1
	CENPS	KNL1		BRCA1
	NOLC1	TICRR		H3C7
	EXO1	KIF23		H2BC9
	CC2D1A	XRCC2		SHCBP1
	C19orf57	TTC24		USP5
	METTL2B	IQGAP3		CDCA3
	RNF130	CENPW		DEPDC1A
	KIF15	RCCD1		TTK
	KIAA1143	KIF15		GINS3
	ZFPL1	KIAA1143		ESPL1
	TMEM262	KIF18B		PPWD1
	CDCA5	DIAPH3		CENPK
	NCAPG	BUB1B		GNB3
	CEP152	H4C15		TTF2
	E2F3	H4C14		INCENP
	AK2	H3C15		H4C8
	MSH5	H3C14		H3C8
	DDAH2	H2AC19		H2AC10
	CLIC1	H2AC18		NEIL3
	AIP	TBC1D31		H3C15
	BUB1B	MAMSTR		H3C14
	XRCC2	PTRHD1		H2AC19
	HMGB2	CENPO		H2AC18
	FAM111A	KIF20A		H4C9
	AURKB	BRD8		H2BC12
	RRM2	CEP152		H2BC11
	RFC4	AURKB		H2AC12
	SRSF1	KIAA0895		H2AC11
	RFC1	ANLN		MMS22L
	SPOP	PARPBP		KIF14
	AATF	NUP37		CDC7
	ATAD2	MSH5		BIRC5
	NDC80	DDAH2		HJURP
	METTL4	CLIC1		A730008H23RIK
	KIF18B	FAM53C		MSH5
	TUBA1B	CDC25C		CLIC1
	SPC24	AHCTF1		RRM2
	RAB24	MTFR2		CENPF
	PRELID1	INCENP		AHCTF1
	MXD3	ASPM		MIS18A
	TMEM230	NUDT2		DIAPH3
	PCNA	KIF24		PARPBP
	CDS2	TRIP4		NUP37
	KIF2C	PCLAF		YME1L1
	YPEL1	PLK1		MASTL
	SNRPB	TRIP13		CENPH
	H2AZ2	BRD9		FAM76B
	ACAD9	EDC3		CEP57
	SYNGR4	CEP128		NDC80
	HMGN2	TROAP		H3C2
	KIF20A	H4C2		CDCA8
	BRD8	H3C2		9930104L06RIK
	TRIP4	H2AC4		TTC32
	PCLAF	NDC80		TICRR
	CSTF3	METTL4		LRRC49
	RBL1	KIF2C		KCTD9
	PRKDC	SPAG5		CDCA2
	MCM4	FAAP24		H4C2
	TUBB	CEP89		H4C1
	1,00 MDC	ALG8		H3C1
	ARFGAP3	TK1		H1F1
	KIF23	RFC3		CMC2
	RRM1	SHC1		CENPN
	WEE1	FLAD1		POLQ
	TBC1D15	CKS1B		MTFR2
	TICRR	NUDT15		PLK1
	TMEM129	H2BC14		RRM1
	TACC3	H2AC14		TULP3
	SLBP	REXO5		RHNO1
	RPS13	ERI2		FOXM1
	MTFR2	CMC2		H3C3
	ZCWPW1	CENPN		H2BC3
	PPP1R35	EXO1		H1F2
	MEPCE	KIF14		SGO1
	SGO1	GTSE1		CRLF3
	SKA1	RHNO1		ATAD5
	TTC33	FOXM1		CDK1
	RAB8A	SMC6		GINS2
	SNX5	GEN1		RAD54B
	MGME1	SNIP1		TRIP13
	TRIM59	DNALI1		BRD9
	H4C15	CENPS-CORT		KIF18B
	H4C14	CENPS		METTL4
	H3C15	H3C10		MYBL2
	H3C14	H2BC13		SHC1
	INTS7	H2AC13		DLGAP5
	DTL	PPWD1		TRAIP
	H2AC19	CENPK		SMC6
	H2AC18	BUB1		GEN1
	FAM76B	STIL		FLAD1
	CEP57	RAD54B		CKS1B
	FAAP24	FAM76B		SASS6
	CEP89	CEP57		CTNNA3
	CEP295	CRLF3		HINFP
	BRCA1	ATAD5		RFC3
	CDK1	DNA2		CMSS1
	HLTF	BRIP1		SLF1
	ITGB3BP	CCDC150		2210408I21RIK
	EFCAB7	H4C11		RFC4
	RDM1	RECQL4		CKAP5
	PBK	MFSD3		CLDN34D
	MEIG1	LRRC24		UHRF1
	DCLRE1C	LRRC14		ARRDC5
	MZT2A	RPS13		HASPIN
	METTL2A	RFC4		GMNN
	MAD2L1	FAM110A		MAD2L1
	CHEK1	TTK		CLSPN
	POLD3	NEK2		RPN2
	CLSPN	DEPDC1B		MROH8
	SMPD4	UBE2C		MCPH1
	MZT2B	FAM72C		NOL8
	SLC3A2	MIS18BP1		CENPP
	HMBS	KRI1		HIKESHI
	UBAP2	CDKN2D		POC1A
	RPA2	NCAPG		PRCP
	PCNT	H4C12		DDIAS
	C21orf58	H2BC15		NOLC1
	FAM200B	H2AC15		VARS
	CNTRL	C2orf69		D17H6S56E-5
	C5	CLSPN		BRIP1
	ZNF473	SPC24		CD2BP2
	VRK3	DSCC1		PALB2
	PNPLA8	MAP3K7		DCTN5
	MAMSTR	SULT1A4		KBTBD6
	PDS5A	SULT1A3		TOPBP1
	SRSF2	SLX1B		MKI67
	MFSD11	SLX1A		SART3
	TBC1D31	BOLA2B		ISCU
	CDC6	BOLA2		NCAPG2
	GINS3	CMSS1		UPF3A
	FANCL	LSM5		AURKB
	TTC24	AVL9		ALG8
	IQGAP3	SRGAP2		TCSTV3
	H2AX	FAM72A		KIF15
	DPAGT1	KAZALD1		1110059G10RIK
	SYCE2	TTF2		ECT2
	ZNFX1	NOLC1		GTSE1
	RBSN	CCDC107		TATDN3
	TPRA1	CA9		NSL1
	MCM2	ARHGEF39		BABAM1
	RCCD1	PRC1		ANKLE1
	PMVK	SRGAP2C		RPS29
	GORASP2	RPS29		LRR1
	ZWINT	LRR1		RACGAP1
	CENPA	FAM72B		KNL1
	RPS20	SRGAP2B		ZWILCH
	PTRHD1	FAM72D		SNAPC5
	CENPO	GINS3		RPL4
	NEMP1	MND1		STMN3
	OIP5	ATAD2		RTEL1
	NUSAP1	ZNF331		TMEM129
	REXO5	NOL8		TACC3
	ERI2	CENPP		SLBP
	RFC2	HMGB1		CENPU
	USP37	METTL18		XRCC2
	CNOT9	C1orf112		PTRHD1
	SHC1	NCAPH		CENPO
	FLAD1	ITPRIPL1		CCDC15
	CKS1B	RBSN		CEP152
	GBA	CEP55		TXNDC11
	HNRNPUL1	C10orf88		SPDL1
	CDC25A	NEMP1		ZAR1L
	VRK1	ZNF688		BRCA2
	TCP1	BOLA2-SMG1P6		KRI1
	TASOR	BIRC5		CEP128
	MRPL18	TRAIP		CDKN2D
	TCF19	COX8A		SPC25
	POU5F1	ESCO2		G6PC2
	GMNN	H3C12		SNRNP25
	CCHCR1	H2BC17		IL9R
	GTSE1	H2AC17		NADK2
	RMI2	DLGAP5		MAP4K1
	ASF1B	YME1L1		EIF3K
	TIPIN	SETD5		C2CD5
	DHDDS	THAP10		TMEM258
	FOXN2	LRRC49		FEN1
	NUDT2	TCF19		HMGB1
	KIF24	POU5F1		WDYHV1
	AHCTF1	CCHCR1		ATAD2
	SFN	RRM1		TYW1
	PBX3	CKAP5		SBDS
	MYO9B	C5orf34		MARS2
	HAUS8	SLF1		1700066M21RIK
	TEX14	KIAA0825		HAUS6
	SEH1L	ARID3B		ING2
	RAD51C	SHCBP1		PRKDC
	MRPL55	MMS22L		MCM4
	MDN1	CTCF		HMGB2
	CASP8AP2	H2AZ1		TNKS
	FAM53C	DNAJB14		ZFP367
	CDC25C	POC1A		STIL
	CMC2	MYBL2		HABP4
	CENPN	CDCA8		9530077C05RIK
	SPAG5	C1orf109		NPB
	RNPS1	CEP295		ANAPC11
	BIRC5	MCM3		ALYREF
	DIAPH3	H3C3		MIS12
	EIF3B	H1-2		DERL2
	EZH2	MZT1		KIF22
	CDC23	BORA		CASP8AP2
	PHF20	FOXN2		TEDC1
	KIFC1	HCN3		CRIP1
	DGCR8	CLK2		NOP58
	SLF1	ELOVL1		TBC1D31
	KIAA0825	CDC20		TRMT2A
	TPM3	CDIN1		RANBP1
	H4C9	PCNT		ZFP101
	CCNG2	C21orf58		CCNB2
	THOP1	RACGAP1		ASPM
	SGTA	LTN1		SNRNP48
	IPO11	RAD18		WDR62
	DIMT1	CIT		FAM110A
	ANAPC11	MKI67		EXOSC6
	ALYREF	TIMELESS		SIAH1B
	SRSF10	MIP		PBK
	TK2	CENPF		KIF20B
	CKLF-CMTM1	KBTBD6		TIMELESS
	CKLF	STARD6		MIP
	HNRNPA1	C18orf54		BLM
	CBX5	DEPDC1		RCC1
	PPWD1	MELK		HAUS5
	CENPK	TOPBP1		TRA2B
	PLK4	TF		NCAPH
	PRC1	SNRPD2		ITPRIPL1
	ZNF687	QPCTL		IWS1
	MND1	NUP107		UTP3
	H2BC11	GMNN		H4C12
	H2AC11	PCNA		H2BC15
	TMEM258	CDS2		H2AC15
	FEN1	CDC6		TIMM50
	TMPO	DBF4B		POLD3
	MCM7	DSN1		ESCO2
	AP4M1	VPS26B		CCDC25
	KIAA0895	NCAPD3		RNASEH2B
	LEMD3	MIS18A		RMI2
	UBE2Q1	KIFC1		H2AZ1
	CHRNB2	ARHGAP19		DNAJB14
	ANLN	RARS2		OSCP1
	SULT1A4	ORC3		DEPDC1B
	SULT1A3	MYO9B		PCNT
	SLX1B	HAUS8		2610028H24RIK
	SLX1A	TMEM230		PRC1
	BOLA2B	ASF1B		RRS1
	BOLA2	GINS2		ADHFE1
	H3C10	FKBP3		LIN9
	H2BC14	FANCM		MNS1
	H2BC13	TRIM59		NCAPD2
	H2AC14	SYCE2		MRPL51
	H2AC13	UNG		AUNIP
	TAOK2	ALKBH2		BAHCC1
	TRIM37	CDC23		PRR14L
	CEP55	DUSP15		DEPDC5
	BOLA2-SMG1P6	SKA3		BROX
	CCNA2	MRPL57		AIDA
	DEPDC1B	TIAL1		ANLN
	MSH6	LIN9		SMC2
	MZT1	TMEM258		KIF13B
	BORA	FEN1		FBXO48
	CDC7	PEX19		NUDT2
	CDK5RAP3	NUPR2		KIF24
	NEK2	CHCHD2		DHX36
	H3C12	TMEM129		RECQL4
	H2BC17	TACC3		MFSD3
	H2AC17	SLBP		LRRC14
	PLK1	CENPA		BC052040
	RMDN3	DCLRE1B		COX8A
	GCHFR	AP4B1		ARHGAP11A
	CTCF	RECQL		MAMSTR
	SAC3D1	GOLT1B		CEP295
	ZNF367	CDK1		ZFP689
	METTL15	HROB		RAB24
	KIF18A	H4C13		PRELID1
	TINF2	H3C11		MYC
	GMPR2	H2AC16		MXD3
	NUP214	H1-5		LSM5
	SYNGAP1	SPDL1		SRSF1
	PHF1	SGO2		MBD4
	CUTA	RBM15		IFT122
	NUP62	MOSPD2		MCM5
	IL4I1	FANCB		GLE1
	ATF5	CEP192		TOP2A
	KIF2A	RTTN		UBE2C
	RACGAP1	ZNF473		TNNC2
	ALG8	VRK3		TUBAL3
	THEM6	SASS6		NET1
	TFDP1	POLD3		WRAP53
	LIN9	NUP133		UBE2S
	CALU	RAB41		TRP53
	FMNL3	PDZD11		H4C14
	DSCC1	KIF4A		H3C13
	DNAJC11	IPO11		H2BC18
	RIF1	DIMT1		KNSTRN
	MCM6	RMI2		NUP133
	WDR76	MRPL55		IPO11
	MFAP1	TNKS		FANCD2
	RAD51	TCOF1		EMC3
	EZH1	ZNF888		SHMT1
	SNRPA	TUBAL3		DBR1
	C19orf54	NET1		ARMC8
	HCN3	PLK4		REXO5
	FIGNL1	LIM2		ERI2
	CLK2	CDC25A		VPS26B
	TMED1	PRKDC		NCAPD3
	HDAC2	MCM4		ZGRF1
	PAXBP1	SKA2		LARP7
	ZNF644	PRR11		PIMREG
	RPL31	GORASP2		AIPL1
	MCM10	TEDC1		FAM90A1B
	CDCA4	CRIP1		APOO
	C10orf88	PSMC3IP		RAD54L
	SNIP1	ASH2L		ZSWIM9
	DNALI1	PXMP2		LIG1
	TRIP13	POLE		CDT1
	BRD9	METTL2A		APRT
	FCHSD2	FANCA		CDC25A
	POP7	SMC2		9430015G10RIK
	RAD51AP1	GGH		BARD1
	C12orf4	UBE3D		ASF1B
	KRR1	DOP1A		TROAP
	TRA2B	HMBS		DCP2
	CENPW	DUT		RSL1D1
	UNK	MDN1		TUBB5
	H3-3B	CASP8AP2		MDC1
	SMC4	HMGB2		SRGAP2
	IFT80	STAT1		FAM72A
	ZBTB8OS	VPS29		TOE1
	RBBP4	RAD9B		MUTYH
	XKR9	TRIM37		PRELID3B
	LACTB2	METTL15		ATP5E
	UCHL5	KIF18A		ABHD10
	RO60	SRSF1		SPC24
	SNX1	CKAP2L		RPUSD1
	CIAO2A	H2AX		MSLNL
	PIM1	DPAGT1		GNG13
	CRLF3	TEX14		CHTF18
	ATAD5	RAD51C		FAM53C
	FOXRED2	CEP135		CDC25C
	UBL4A	RAD51		MED9
	LAGE3	AUNIP		MELK
	STIL	ZNF367		SGO2A
	CORO1A	UMAD1		PXMP2
	GINS2	PLAA		POLE
	RECQL4	IFT74		KIFC1
	MFSD3	NEIL3		KIF23
	LRRC14	RDM1		RLBP1
	RFC5	KCTD9		FANCI
	RTTN	CDCA2		TCF19
	H2BC12	METTL2B		POU5F1
	H2AC12	RTKN2		CCHCR1
	RCC1	POLR2K		TMEM230
	MIS18A	FBXO43		PCNA
	CHAMP1	EIF3F		CTCF
	TTF2	PPIH		CKAP2L
	STAG1	CHAMP1		RFC2
	HASPIN	CCM2		ELOF1
	MEX3D	MYBL1		CDCA7
	LUC7L2	NUDT1		PFAS
	TMEM139	MRM2		CTC1
	CASP2	MAD1L1		RTKN2
	HMGB1	UHRF1		MZT1
	DCK	ARRDC5		BORA
	ANP32E	FANCL		UBXN6
	STAT1	NCAPD2		HDGFL2
	LRRC24	MRPL51		KPNA1
	NUP107	CCDC34		PSMC3IP
	TMEM116	INTS7		MLX
	ERP29	DTL		LSM2
	RRP1B	XRCC4		HSPA1L
	HSF2BP	TMEM167A		HSPA1A
	DERL3	PPIL4		KIFC5B
	CYCS	VRK1		ARID3B
	KNTC1	FBXL20		IFT27
	NFATC2IP	NEU1		AAAS
	CDIN1	KIF11		MIS18BP1
	E2F8	CENPB		FIGNL1
	DYNC2I2	CDC25B		CC2D1A
	PAQR4	LIN52		4930432K21RIK
	KREMEN2	ALDH6A1		ZFP472
	PRIM1	VPS35		PIM1
	MRPS16	ITGB3BP		PPP1R7
	DNAJC9	EFCAB7		PASK
	ESCO2	ESPL1		RPA2
	INCENP	CSTF2T		RAD18
	H4C11	RPS20		FBXO5
	ZCCHC7	POLD1		FANCL
	ZNF688	NR1H2		RSRC2
	CDT1	CCNA2		KNTC1
	APRT	SUCLG1		RAD50
	TIMELESS	LOC100287896		EHMT1
	MIP	LIPT2		NCAPG
	MRPL27	RCC1		H3C11
	EME1	BAHCC1		H2BC22
	AGFG2	CENPI		H2AC22
	L3MBTL2	ZFYVE21		H1F5
	CSTF2T	XRCC3		NUP214
	STRADA	ING2		ZCWPW1
	CDCA7	MEIG1		PPP1R35
	DSN1	DCLRE1C		MEPCE
	ASPM	CCDC77		TUBA1B
	ING5	ZGRF1		HROB
	ASH2L	LARP7		SMC4
	CKAP2L	TEDC2		IFT80
	SGO2	H4C9		SAE1
	POLD1	LOC112694756		CENPS
	NR1H2	TMED5		CENPW
	C5orf24	CCDC18		SIVA1
	MAP3K7	TPX2		CHEK1
	TM9SF1	NFATC2IP		POLE3
	IPO4	CDT1		ALAD
	NEIL3	APRT		4933430I17RIK
	DDX11	H2BC11		KIF16B
	COX18	H2AC11		RBL1
	MYBL2	C19orf48		SETD5
	DNA2	CSTF3		NEMP1
	RAD18	FANCC		MDM1
	SUZ12	TUBB		NUF2
	HSPA1B	1,00 MDC		PLAA
	SKA3	SUV39H1		GM12657
	MRPL57	UBE2S		YEATS4
	CENPH	CDCA4		BUB1B
	HDAC4	NOP58		CEP192
	ZNHIT3	MRPL27		XPO5
	ZPBP2	EME1		POLH
	IKZF3	RFX1		PPIH
	SH3GL1	RFC5		RECQL
	CHAF1A	POLQ		GOLT1B
	MMUT	ANP32E		TMPO
	CENPQ	IKBIP		ERDR1
	SF3A2	APAF1		NDC1
	PLEKHJ1	NAP1L4		CLASP1
	MKI67	PPP2R3B		CSE1L
	CCDC150	CCNG2		FANCA
	C2orf69	TTC33		PPIL1
	CCDC107	TRMT2A		BC004004
	ARHGEF39	RFC1		PIAS1
	RPS29	RANBP1		CEP55
	LRR1	CDKN3		GREB1
	CA9	SMC3		POLA2
	RAD21	IER5L		CENPE
	RECQL	KIF22		SYNGR1
	GOLT1B	DGCR8		RPL3
	COX8A	RFC2		MND1
	PSMD7	IER5		IER5
	PUM2	RAB24		SUV39H1
	MOSPD2	PRELID1		SLC9A5
	FANCB	MXD3		FHOD1
	POLE4	CGGBP1		RFWD3
	WDR53	C3orf38		UGP2
	FBXO45	OIP5		NUP107
	WDR62	NUSAP1		TIAL1
	THAP8	MCM10		SKA1
	CNPY3	DMTF1		CXXC1
	POT1	TAF11		TTI1
	TTI1	ANKS1A		RPRD1B
	RPRD1B	UCHL5		HELLS
	MTRNR2L8	RO60		INTS7
	H4C2	PRIM2		DTL
	C19orf48	PIAS1		PRIMPOL
	NADK2	ING5		CASP3
	YME1L1	VPS36		THAP11
	MELK	FANCI		NUTF2
	DIP2A	CKAP2		CENPT
	FAM110A	ABCB6		MMUT
	SNRNP25	PPID		CENPQ
	POLR3K	CEP43		STK35
	DCLRE1B	GINS1		DNMT1
	AP4B1	SHOX2		H4C4
	LIM2	RSRC1		PGK1
	FANCA	ALG10		PDZD11
	E2F6	H4C6		KIF4
	MCM5	SNRPA		NUP160
	SMC2	C19orf54		MTRR
	NPM1	BRCA1		FASTKD3
	RNF121	MPC1		POLN
	LOC100133315	COQ2		HAUS3
	ZSWIM9	H3C6		H3C4
	LIG1	RPUSD1		H2BC7
	PSMC3IP	CHTF18		H2AC7
	LY6G5B	CCNB2		WDR76
	GPANK1	ZNF724		MFAP1A
	CSNK2B	SMPD4		RAD51
	C6orf47	MZT2B		H2BC8
	APOM	RAB8A		RAD51AP1
	CENPI	TTI1		D6WSU163E
	SLC25A40	RPRD1B		NUBP1
	DBF4	ZNF684		HNRNPUL1
	YEATS4	SART3		CCM2
	SMC3	ISCU		TCERG1
	NOL8	SNX5		WDHD1
	CENPP	MGME1		SOCS4
	UFD1	OBI1		E030030I06RIK
	CDC45	FBXO48		USP37
	NCAPH	APLF		CNOT9
	ITPRIPL1	CYCS		METTL18
	LSM4	TOP1		BC055324
	STK25	DCK		H2AC8
	VPS26B	NUMA1		DNAAF2
	NCAPD3	LRTOMT		CDC6
	TYMSOS	HJURP		NEK2
	TYMS	DARS2		NUP85
	TPD52L2	CENPL		SARS2
	FUS	CCNB1		MRPS12
	ABHD16B	INKA2		XPC
	TMEM18	DDX20		LSM3
	MPC1	ZNF530		POU2F1
	LMNB1	STRADA		MYBL1
	MMS22L	SWSAP1		CCNA2
	PRCP	COP1		RS1
	DDIAS	POLE3		MSH2
	SCAF4	CC2D1A		MED18
	AEN	C9orf43		CCNG2
	METTL18	C19orf57		MRPS18C
	C1orf112	ALAD		HELQ
	DUX4	TCERG1		VRK1
	PIAS1	MTF2		RAMAC
	MSH2	MMUT		PRR5L
	AGBL3	GBA		TUBE1
	TOPBP1	CENPQ		FAM229B
	TF	ERI1		BTBD10
	KIF22	RBL1		RAB8A
	E2F1	SNRPB		HAUS4
	SETD5	ARHGAP11A-SCG5		SHMT2
	XRCC5	ARHGAP11A		NDUFA4L2
	PARPBP	AGFG2		B230219D22RIK
	NUP37	RAD51AP1		LRRC51
	MIS18BP1	C12orf4		MCM6
	HNRNPA3	FAM24B		WEE1
	CDK5RAP2	ZAR1L		MTF2
	UTP11	BRCA2		NFATC2IP
	FHL3	PPIG		MSMO1
	NCAPH2	H4C3		FKBP3
	LMF2	H1-6		FANCM
	ZNF451	WEE1		CCDC34
	NOC3L	FBXO5		MCRIP2
	WDR36	CHEK1		OASL1
	NOP58	ICA1L		DIMT1
	RARS2	PIH1D1		CDKN3
	ORC3	ALDH16A1		MRPL27
	PGRMC2	C9orf40		EME1
	H3C2	STK3		FBXW4
	H2AC4	OSR2		MRNIP
	CENPF	LSM14B		ALMS1
	HJURP	TUBA1B		UBE2T
	RNF227	NSUN6		PPP1R12B
	CCDC83	ARL5B		DEK
	GLO1	WDR62		LPCAT2B
	BRIP1	THAP8		BTBD8
	LTN1	SUV39H2		HMGXB4
	ESPL1	GINS4		TCOF1
	UBE2S	POLN		ABCB6
	ZFYVE27	HAUS3		STN1
	TOP2A	SMC4		CCSAP
	FANCI	IFT80		TDP1
	CENPM	FDXR		EFCAB11
	COA3	IRF3		D030056L22RIK
	CNTD1	BCL2L12		WDR90
	S100A13	SHQ1		RAB5C
	S100A1	FAM122C		H4C6
	CHTOP	FAM122B		KIF11
	NUDT1	DIP2A		ALG10B
	MRM2	METTL3		ZSCAN10
	MAD1L1	HSCB		ZFP13
	TOMM5	CHEK2		FAM111A
	ARPP19	HINT3		EZH2
	SCAPER	THAP11		NUP50
	SMC1B	PPFIA3		FANCC
	RIBC2	C19orf73		VPS35
	CEP120	DZIP3		ORC6
	CD68	CIP2A		KATNAL2
	FAM76A	CATSPERE		3110082I17RIK
	DARS2	ADSS2		PDS5B
	CENPL	TOP2A		N4BP2L2
	CHAF1B	ZRANB3		DCLRE1B
	NPAS4	R3HDM1		AP4B1
	H4C3	TMEM116		DSN1
	H1-6	ERP29		IL31RA
	DUT	TYMSOS		IER5L
	CCDC34	TYMS		PPP1R16A
	SRSF4	ZSWIM9		FOXH1
	NUP133	LIG1		HEXIM2
	VCP	CCNE1		RPS20
	FANCG	TLE4		A430005L14RIK
	UMAD1	E2F7		COMMD9
	HIRIP3	MYC		CHERP
	SNRPC	POLE2		SOX15
	ZGRF1	KLHDC1		MPDU1
	LARP7	FAM111A		EIF4A1
	WDHD1	AEN		AXDND1
	SOCS4	DDX11		SAPCD2
	ELF2	GTPBP3		PRRT2
	POGLUT3	ANO8		MAZ
	TTC21B	CRYBG1		LIN52
	NUDT15	SLC9A5		ALDH6A1
	RFWD3	FHOD1		SMPD4
	BAZ1B	KDM4D		ERI1
	RFC3	CWC15		H1F3
	H4C12	SLC3A2		ZFP871
	EIF2S2	SCLT1		NASP
	KNL1	C4orf33		GABPB2
	HMX2	HAUS6		TMX2
	BUB3	RANBP3		SELENOH
	TTC9C	MZT2A		MED19
	HNRNPUL2	STAG1		FADD
	SLC9A5	YEATS4		PRIM2
	FHOD1	KPNA2		PSMC4
	RAB4A	FAM83D		MATN3
	PTBP1	PIF1		PAGR1A
	KIF14	TONSL		PSMA2
	CLN6	NCAPH2		MRPL32
	PIK3R3	LMF2		TRIR
	UBR4	PSMG2		TNPO2
	ZNF280D	CEP76		GET3
	SOX15	TRMT6		PRPF38A
	MPDU1	MCM8		ORC1
	LOC100996842	TTC9B		TMEM43
	POLR2M	CCNP		CHCHD4
	ING2	RNASEH2A		HNRNPAB
	SKP2	PRDX2		P4HB
	LMBRD2	C1QTNF6		ARHGDIA
	H2BC15	TMEM126B		PPAT
	H2AC15	DLG2		PAICS
	SFT2D2	MNS1		MTO1
	MRPL17	HNRNPAB		CGAS
	PDIA4	ECT2		DZIP3
	FDXR	RFWD3		CIP2A
	SEC14L1	ZDHHC12		TTLL5
	RNASEH2A	DDX21		ERG28
	PRDX2	SFN		PARD6A
	NAGK	EXOSC6		ENKD1
	CDCA8	H2BC12		ACD
	C1orf109	H2AC12		4933405L10RIK
	CDC16	INTS12		TOMT
	TMEM126B	GSTCD		LAMTOR1
	DLG2	PNPLA8		ANAPC15
	HAUS4	TMEM245		UBR4
	PXMP2	FAM222A		KATNB1
	POLE	XRCC1		RANBP3
	GINS1	PINLYP		STMN1
	KATNA1	SECISBP2		TEX30
	VPS35	CKS2		H2AC4
	LOC100421372	TTC32		OIP5
	HSPA14	SMC1A		NUSAP1
	CDNF	RIBC1		INIP
	RPGRIP1	MRPS11		ZFP934
	NUPR2	MRPL46		SKA3
	NFKBIL1	MSH6		MRPL57
	DDX39B	LIN54		SMC1A
	CHCHD2	INIP		RIBC1
	ATP6V1G2	XPC		EXO1
	POLQ	LSM3		TEX21
	NAP1L4	SNRPC		MTHFD1
	PPIG	PAQR4		ZFP180
	CNTLN	KREMEN2		IER2
	ARHGDIA	AARS2		MAGOH
	MICU1	S100A1		TRA2A
	EMSY	S100A13		TBCCD1
	USP4	CHTOP		DNAJB11
	ING3	H1-3		H2AZ2
	RMI1	FIGNL1		ZFP383
	HNRNPK	OARD1		ZFP27
	SUPT5H	NFYA		CIT
	RPS16	TPRN		D17H6S53E
	PPM1D	TMEM203		APOM
	DUSP15	NDOR1		TOP1
	UBTF	ZNF682		CEP72
	CFAP20	CENPH		EXOSC2
	THAP7	MTBP		MAP1A
	PRRC2A	MRPL13		GINS4
	AIF1	TCP1		SMCO1
	UCP2	MRPL18		RNF168
	MESP2	SPRY4		POM121
	LRRC57	SAE1		FAAP24
	HAUS2	TAF5		ANP32E
	ZFYVE21	RNF26		FAM122C
	XRCC3	C1QTNF5		FAM122B
	DEPDC1	SARNP		SEC31B
	CATSPERE	ORMDL2		NDUFB8
	ADSS2	LOC100421372		HIF1AN
	USP14	HSPA14		MFSD10
	CCM2	CDNF		PCX
	RHNO1	LSM4		HSCB
	FOXM1	CDC7		CHEK2
	KIAA1586	HMGB3		YBX2
	GGCT	NUP205		UBALD2
	HMGA1	NUP42		HNRNPA3
	POLA1	GPSM2		PMF1
	DEK	FAM111B		MSH6
	LIN52	C12orf75		STARD6
	ALDH6A1	NUP85		4930503L19RIK
	FBXO48	LAMTOR1		CCDC107
	APLF	ANAPC15		UCHL5
	TSPAN31	PSMC3		RO60
	SLC7A6OS	ZNFX1		SEC11C
	PRMT7	AKAP7		CCDC150
	MARCHF9	E2F1		NAA80
	CDK4	UFD1		LSMEM2
	TCTEX1D2	CDC45		IFRD2
	TATDN2	SLU7		HYAL3
	IQCB1	PTTG1		MVP
	EAF2	WDR53		POLE2
	DHX15	FBXO45		PARS2
	NUMA1	LENG1		CCNB1
	LRTOMT	PARP2		RAPGEF6
	SFR1	PDIA4		NUP155
	KIF11	ERCC6L		LMNB1
	RAB41	ZNF358		PTH2
	PDZD11	MCOLN1		INTS3
	KIF4A	TIPIN		GFY
	ANKRD36C	MIS12		SERBP1
	MTG1	DERL2		ERCC6L
	PSMC3	SRSF2		ZBTB4
	CHCHD3	MFSD11		SLC35G3
	YTHDF1	RMDN3		POLR2A
	DZIP3	KLF9		RPUSD2
	CIP2A	GCHFR		CCDC32
	CCDC126	NDUFS1		UBAP2
	NCAPD2	EEF1B2		TOMM7
	MRPL51	KRR1		WWOX
	KLF11	ZNF443		PEX12
	IKBIP	IFI27L1		TRIM27
	APAF1	DDX24		CDKN2A
	CKAP5	TDP1		FKBP5
	POC1A	EFCAB11		NKX2-6
	MLH1	EXOSC8		PDK4
	EPM2AIP1	ALG5		SLC25A22
	PNPO	NUDCD2		RPLP2
	SHCBP1	HMMR		PIDD1
	RTL10	ANAPC11		TMCO1
	GNB1L	ALYREF		GSTT2
	MIS12	RPA2		METTL15
	DERL2	CEP131		KIF18A
	GNB4	GPHN		PPIL4
	ABCB6	MALT1		ETAA1
	SKA2	HNRNPUL1		GNB1L
	PRR11	ZWILCH		MOSPD2
	PALB2	SNAPC5		FANCB
	DCTN5	RPL4		TPX2
	UBE2D3	TXNDC16		PRPF40A
	N4BP2	GPR137C		ARL6IP6
	KPNB1	WDR70		TUBD1
	NUP205	NUP155		RPS6KB1
	KEAP1	FIGN		RAD21
	ARHGAP19	PRPSAP1		ZNHIT3
	SASS6	PITPNM1		SCFD2
	COPS3	ZNF823		FIP1L1
	PTPN6	FBXO8		NUDCD1
	C12orf57	CEP44		ENY2
	ZMAT1	MTAP		E2F8
	ERLIN1	CDCA7		FBXL20
	TUBGCP3	IPMK		XRCC6
	RMND1	CISD1		DESI1
	ARMT1	TPRA1		CRTC1
	EXOSC9	MCM2		TEDC2
	HNRNPF	NSD2		POLA1
	ATN1	TPRKB		ZFAND2A
	CNOT1	POP7		VPS36
	IPO9	HELLS		CKAP2
	TRAIP	ZNF687		ELOVL1
	HNRNPH1	TERF1		CDC20
	TGDS	PCGF2		PMS2
	GPR180	PUM2		AIMP2
	MEF2D	H2AZ2		NSUN6
	PRRT2	TMPO		ARL5B
	MAZ	RPGRIP1		SLC25A10
	IPO7	CENPM		MRPL12
	RIOK2	DNAH6		WDR45B
	PROSER1	RASAL2		XRCC1
	NHLRC3	PIMREG		PINLYP
	KHSRP	AIPL1		ZFP808
	ANKRD36	PARD6B		POLE4
	AKAP11	THOC2		DCK
	BUB1	KLHL12		DUT
	CEP192	E2F8		SLFN14
	RAD52	AKAP11		SUGP2
	WNK1	RAD21		ARMC6
	RFX1	PNRC2		VRK2
	FRG1	TRMT61B		MCM7
	RBM14-RBM4	CORO1A		AP4M1
	RBM14	HMX2		PARK7
	PARP2	BUB3		TMEM79
	CFDP1	THOC3		SMG5
	STARD6	SYNGAP1		FAM83D
	C18orf54	PHF1		RNF26
	TTK	CUTA		C1QTNF5
	HSCB	VAPB		ATL3
	CHEK2	PRPF40A		MAP3K7
	LCMT2	ARL6IP6		TMUB2
	ADAL	SH3GL1		SNX15
	SHQ1	CHAF1A		SAC3D1
	ADNP	RELCH		S1PR4
	UQCC2	PIGN		NCLN
	CDKN3	MTHFD1		RFC5
	INIP	ZNF850		GTF2B
	PSMG2	ZNF107		STAG1
	CEP76	ORC2		DDX11
	ABCA3	AATF		PEX19
	TRMT6	ALG10B		RBM6
	MCM8	WDR76		COG6
	UNG	MFAP1		RDM1
	ALKBH2	SUMO1		CCNF
	FMR1	ZNF813		ZFYVE26
	PPIH	SUZ12		RAD51B
	GINS4	RIF1		TNFRSF9
	CISD2	LY6G5B		POLR2M
	TSSK4	GPANK1		SSRP1
	HNRNPDL	CSNK2B		P2RX3
	ENOPH1	C6orf47		TUBGCP6
	RNF168	APOM		TECPR2
	SMC6	MCM7		HDAC10
	GEN1	AP4M1		CINP
	ECT2	SNRNP25		TRMT6
	ODF3L2	POLR3K		MCM8
	MTRNR2L2	QTRT1		LSM8
	MSH3	CEP72		CEP112
	MADCAM1	TTC21B		TRAPPC9
	DHFR	PRADC1		RFX1
	PGAP2	CCT7		ARHGAP19
	FANCE	PPIL3		CRYBG1
	TPX2	NIF3L1		YWHAE
	PPIA	CDK19		HSPA14
	FBXO5	1,00 AMD		CDNF
	NAB2	PC		NXT1
	HNRNPA0	UBAP2		GZF1
	NMRAL1	ZNF138		E2F2
	HMOX2	KHK		JOSD1
	SECISBP2	EMILIN1		GTPBP1
	EDC3	E2F2		HNRNPA1
	CTF1	GID8		CBX5
	CKS2	DIDO1		NUDCD2
	BCL7C	C5orf24		HMMR
	TONSL	CNPY3		CNOT6
	MNS1	PALB2		TMEM139
	DMTF1	DCTN5		CASP2
	ZC3H10	ZC3H10		RPP30
	ESYT1	ESYT1		TFDP1
	H3C4	CNTLN		DSCC1
	KHDRBS1	DDX10		TPRA1
	GPR19	ARHGAP35		MCM2
	TADA1	AP2S1		NUDCD3
	ZNF358	UBL7		SLC25A40
	PA2G4	WRAP53		DBF4
	MCOLN1	TP53		TXNL4A
	CIT	RNASEH2C		RBFA
	OARD1	KAT5		GM16286
	NFYA	CREBZF		CAR9
	ELP6	MRPS16		ARHGEF39
	NUP85	DNAJC9		RAD1
	GMCL1	APOBEC3B		BRIX1
	XRCC1	TIMM21		TXN2
	PINLYP	FBXO15		WDR89
	HNRNPAB	SLC25A14		RASAL2
	VDAC3	HSP90B1		CENPI
	SLC7A5	TRIM33		HNRNPA2B1
	TRIM33	SOX15		CBX3
	MYO7B	MPDU1		CEP135
	IWS1	LOC100996842		OBI1
	MAGOHB	CD68		ZNRD2
	SPEN	TNPO1		LTBP3
	GTPBP3	H4C7		FAM89B
	ANO8	H3C7		EHBP1L1
	P4HB	H2BC9		CNTRL
	PSMA1	ACAD9		AI182371
	NEDD8-MDP1	AAAS		GM3325
	NEDD8	PNP		KPNA3
	ICMT	PIP4P1		ZW10
	HES3	VPS26C		CLDN25
	MCMBP	NADK2		RPS3A1
	DNMT1	SYNGR4		ATR
	SNRPD1	NUP214		1700065D16RIK
	GPSM1	UBP1		PSTK
	CARD9	MSH2		2310057M21RIK
	AUNIP	NUDCD1		CCDC14
	DLGAP5	HAUS4		TMEM143
	ZBED8	NASP		SYNGR4
	MEX3C	KNTC1		SNX5
	TIAL1	FKBP5		MGME1
	TOE1	ZNF273		AW549877
	MUTYH	GPN3		CCNYL1
	UHRF1	FAM216A		HAT1
	ARRDC5	ZNF441		GZMM
	PAGR1	ZNF430		CDC34
	MVP	WDHD1		TLCD3B
	ANO10	SOCS4		ALDOA
	ABHD5	GLO1		ZFP512
	FAF1	OSGEP		GDE1
	CREBZF	APEX1		CCP110
	CDKN2C	POU2F1		OPA3
	RPS5	H2BC8		D3ERTD751E
	PTP4A2	H2AC8		ASMT
	FAM24B	MCM6		TCF3
	LRRCC1	SLC25A40		PIGM
	SRGAP2C	DBF4		PKN3
	FAM72B	VCP		STAT1
	SAYSD1	NUP35		MTBP
	ZFR	FANCG		MRPL13
	FAM72C	MCM5		RTTN
	TRIP6	UPP1		UPF1
	SRRT	FBF1		UMAD1
	SUCLG1	ODF2		TERF2
	UTS2R	ZNF300		RPA3
	H4C4	SAC3D1		MCM10
	H2BC6	H4C5		TENT5B
	ARHGAP11A-SCG5	H3C4		SLC37A2
	ARHGAP11A	H2BC7		PAQR4
	ARID3B	H2AC7		KREMEN2
	ZNF184	GPR19		TTC39D
	CTPS1	RAD52		HEXB
	ZNF865	ATAD3B		TCIRG1
	ZNF524	OXR1		RAB35
	FIZ1	SYNE4		NDUFS8
	CD2BP2	LOC101927572		TOP3A
	DLL3	ALKBH6		SMCR8
	TGOLN2	HAUS5		SYTL3
	C1orf74	PRPF38A		EIF2S2
	UBR7	ORC1		VEGFB
	GON7	HNRNPA0		RAC3
	ZNF684	L3MBTL2		LRRC45
	ADAM15	GABPB2		CENPX
	TMED5	CCDC28A		TMEM63B
	SMIM13	DUX4		MRPL14
	CCDC18	MRPL17		TK1
	USP32	CTDSPL2		AFMID
	RAD54B	MED30		RBM15
	SMC1A	TTC23		FAM135A
	RIBC1	LRRC28		PKNOX1
	PRIM2	USP37		RAD9A
	ABHD17A	CNOT9		PPP1CA
	H4C13	RAD9A		TFB1M
	H3C11	PPP1CA		GINS1
	H2AC16	SIRT1		KXD1
	H1-5	PAN2		FKBP8
	E2F7	IL23A		TMEM170
	CEP131	AK2		E2F1
	VPS26C	EXOC4		SH3GL1
	HAT1	EMSY		CHAF1A
	NUP153	SRSF10		RNASEH2C
	FAM161A	PLIN5		KAT5
	FBF1	LRG1		ZMYM1
	PIH1D1	ZNF680		SRRM1
	ALDH16A1	PGP		DYNLT1F
	NSUN5	MLST8		DYNLT1C
	CHERP	E4F1		SUZ12
	SRGAP2B	BRICD5		WDPCP
	NFATC3	OSTC		MDH1
	FAM72D	MRE11		PPP1CCB
	RAD23A	ANKRD49		PPP1CC
	DBP	TPM3		HERC4
	CALR	SIVA1		TEX14
	THOC2	SDHAF1		TCEA1
	CEP135	H4C4		RNF141
	CA11	LRRC57		SPRTN
	ADAT1	HAUS2		EXOC8
	WDR70	RAB11FIP5		HSPA8
	SINHCAF	IPO9		OARD1
	NUP155	XPO1		NFYA
	PRKCSH	RPL27A		RFC1
	CCDC151	SUPT5H		NSMCE1
	APOBEC3B	RPS16		GAS2
	SMIM14	TUBGCP5		FANCF
	RPL13A	ZNF714		ZFP687
	HAUS5	NPM1		PTPN21
	PGP	LNPK		SERPINB6A
	E4F1	EBP		RIPK1
	ATP5MC1	THEM6		HNRNPA0
	CCDC167	ADAT1		CDK5RAP2
	TEDC2	KIF2A		RAB3GAP2
	ZDHHC12	KNSTRN		CZIB
	NUCKS1	PNO1		SRSF10
	NOP14	NUCKS1		DGCR8
	GRK4	TP53BP1		UQCR11
	NASP	MAP1A		MBD3
	TMEM268	UBR7		PTMA
	DONSON	GON7		PDSS1
	ATAD3B	MLLT11		GEMIN6
	SIRT1	DNMT3B		CLCC1
	TFRC	CTSV		FOXN2
	TMEM138	ZNF85		COX7C
	CYB561A3	LEMD3		HSP90AA1
	SEC24A	ETFDH		PITPNB
	EBNA1BP2	C4orf46		TMED5
	CFAP57	PEX3		CCDC18
	FAM111B	ADAT2		TCP1
	CRKL	RNASEH2B		PNLDC1
	DPYSL2	DHX15		MRPL18
	LNPK	ZNF785		ZC3H8
	TCERG1	VPS13C		DHX9
	C9orf40	C2CD4A		MYO9B
	RPS11	ZNF100		HAUS8
	ANKRD36B	CSE1L		TMEM125
	CTDSPL2	RIC8B		RANGAP1
	POLE2	LMNB2		POLD1
	KLHDC1	MRPL37		NR1H2
	PODXL2	CYB5RL		NUCKS1
	RTKN2	FAF1		CDCA4
	SAE1	CDKN2C		ALKBH5
	THAP5	AKIRIN2		LMNB2
	DNAJB9	KIAA1586		H4C11
	MAP2K7	FNTB		CSRP1
	SLC16A1	ZNF268		AACS
	PTGES3	TPD52L2		NUP153
	NUP210	ABHD16B		PARP4
	ING4	SNX1		CENPJ
	H4C1	KMT5C		SSPN
	H3C1	CIAO2A		SMYD4
	H1-1	LRRCC1		RPA1
	TBX10	POLA1		CENPA
	FANCC	SRSF11		FAIM
	MYBL1	LRRC40		SPG7
	HAUS6	FAM161A		HLTF
	NSD2	MTRF1L		SHFL
	LRRC10B	ATAD3A		PPAN
	DDX50	CHAF1B		ANGPTL6
	ZNF292	EXOSC9		ADSS
	MYC	PIM1		TUBG1
	TXNRD1	SINHCAF		RETREG3
	ZNF341	RTEL1		LY6G5B
	KDM3A	WBP11		GPANK1
	CCAR1	C12orf60		CSNK2B
	OTULIN	STMN3		SRPR
	TNKS	EIF2AK3		FOXRED1
	BRD2	SDF2L1		UTP23
	VAPB	FAM185A		SLC31A1
	SRGAP2	RBM28		FKBP15
	FAM72A	SMYD4
	IGF2BP3	RPA1
	ZNF785	HR
	FBXL20	SMG9
	WARS2	ZNF92
	MTHFD1	GMPPB
	PTMA	AMIGO3
	LUC7L	POC5
	FAM234A	HMGN2
	POLA2	HLTF
	GGH	ZNF180
	HLCS	MVK
	RAD51D	PARD6A
	FNDC8	C16orf86
	HADH	ACD
	ATF2	ADAM15
	ROM1	AGPAT5
	EML3	FZR1
	B3GAT3	DOHH
	GALK2	RPP30
	TEDC1	STX10
	CRIP1	IER2
	1,00 SIT	GET3
	SUV39H2	DDX39A
	THAP11	HAT1
	SCAF1	PROSER1
	RRAS	NHLRC3
	RHEB	CENPE
	ZNF219	CDKN2AIPNL
	TMEM253	MORN3
	CCNL1	LMNB1
	AGGF1	SREK1IP1
	PMS2	CWC27
	AIMP2	SLC39A5
	AGPS	RNF41
	BTG3	NABP2
	SERBP1	RPAIN
	E2F2	NUP88
	SLC25A36	RAC3
	RABGEF1	LRRC45
	POU2F1	CENPX
	EIF4EBP2	RPRD2
	CEP78	WDR90
	FGF14	HNRNPA1
	ICE2	CBX5
	BANP	PTPDC1
	CMSS1	PLGRKT
	PPFIA3	COPRS
	C19orf73	TRIQK
	LRP2BP	SKP2
	ANKRD37	LMBRD2
	ZAR1L	C15orf62
	BRCA2	PRPF4
	PRMT3	CDC26
	HSPA9	SPATA5
	PPID	NUDT6
	ZNRF2	GTF3C2
	CMPK2	TYROBP
	TERF1	NFKBID
	SLC25A17	HCST
	LRRC8A	MTRNR2L2
	KYAT1	MSH3
	LRBA	DHFR
	H2AC7	CWF19L1
	SLC37A4	PTCH1
	TROAP	RDH5
	PPP4R3B	ITGA7
	SIK2	BLOC1S1
	DIABLO	FOXN4
	SAFB2	KHSRP
	SAFB	VCPKMT
	RNASEH2C	SFXN5
	PPP4R3A	ZNF66
	KAT5	CSTF1
	SPRYD4	AURKA
	H2AZ1	CDKAL1
	DNAJB14	MTRNR2L8
	PM20D2	C2orf50
	C12orf65	FAXDC2
	TXNDC16	CNOT8
	ILF3	RAB1A
	GPR137C	TMEM97
	CCDC15	XRCC5
	AZIN1	HSPA1B
	SCAMP4	WRN
	ADAT3	PURG
	SMARCD2	DEK
	SMDT1	MAGOHB
	PHETA2	TFDP1
	NAGA	TBC1D15
	RNASEH1	PDS5A
	TUBG1	DPYSL2
	RETREG3	ZNF101
	CD320	PIGK
	MRE11	ATP13A1
	ANKRD49	NOM1
	INKA2	LUC7L2
	DDX20	YTHDF1
	CEP85	RNPS1
	PBX2	SHMT1
	GPSM3	PYCR3
	HELLS	GFUS
	PHACTR4	SFPQ
	CEP350	SF3A2
	TUBAL3	PLEKHJ1
	NET1	SLC25A3
	C19orf25	PLSCR1
	SUGP2	ZNF799
	ARMC6	COG1
	ZNF628	WNK1
	NAT14	RAD23A
	FBXO4	CALR
	COP1	COMMD4
	ENO1	EZH2
	PEX19	ZNF789
	SIVA1	ATP5MF-PTCD1
	OPA1	ATP5MF
	TEX10	ZNF45
	SIN3A	CWF19L2
	SPDL1	CEP120
	RAMAC	U2SURP
	MTHFD2	C1orf159
	FAM122C	ZNF701
	FAM122B	UBXN11
	TMEM245	TTF1
	ERGIC3	CFAP77
	SUMO1	EMC4
	HPS5	DYNC2I2
	GTF2H1	KIFBP
	CCNB1	LLPH
	PRR19	CHERP
	PAFAH1B3	UQCC2
	UBE3D	ODF3L2
	DOP1A	MADCAM1
	FZD5	TK2
	CIPC	CKLF-CMTM1
	PURB	CKLF
	HSP90B1	TNPO2
	TRMT61B	H2BC3
	ATP9B	CCDC171
	CCDC116	ZNF451
	RER1	SART1
	MORN1	SLC37A2
	HNRNPL	SLC25A36
	GATAD2A	DNAJA3
	GET4	CORO7-PAM16
	LAMTOR1	CORO7
	ANAPC15	SERBP1
	UBE3C	RBMX
	NCOA5	LSM8
	MLST8	CTXND2
	BRICD5	ATR
	MGA	NANP
	PTPRS	CCDC146
	CDC5L	TMA7
	ATP2A1	CCDC51
	YWHAQ	ATRIP
	ZFP36	CIC
	TBC1D5	ZNF653
	LMNB2	ZMYND10
	CCDC66	TUSC2
	CACYBP	RASSF1
	SNAP29	ZNF214
	PI4KA	NLRP14
	TMEM109	CCDC15
	PRPF19	TMEM18
	SUMO2	FBXO4
	PAQR7	GEMIN4
	HROB	ZNF644
	DLGAP4	PANX1
	TRPM7	CDK5RAP1
	TOMM34	FHIT
	STK4	EIF2S2
	RAB33B	BICRA
	CSE1L	CPOX
	CIRBP	BTBD10
	TSN	RHEBL1
	RAB5IF	KMT2D
	SHMT1	RB1
	DHTKD1	ZYG11A
	OXSR1	JOSD1
	RBM15	GTPBP1
	MAD2L1BP	NHLRC2
	GTPBP2	DCLRE1A
	ADK	ACTA2
	HNRNPA2B1	DBR1
	CBX3	MARCHF3
	CEP68	TIMM23
	STT3A	ERFE
	XPO5	SLC35A3
	POLH	AKR1B1
	SS18L2	RPL27
	SEC22C	IFI35
	RCOR3	PCMT1
	IER5	STARD3NL
	FNBP4	NUP93
	ERI1	ARID1A
	GCFC2	PTBP1
	TULP2	GATAD2A
	NUCB1	CR1L
	IBA57	POLR1E
	GGT6	CEP78
	CCDC171	SLC49A4
	EBAG9	HSPBAP1
	TCOF1	FRG1
	LAMP1	ZC3H14
	RGL1	PTPN21
	ARPC5	TIMM10
	KHDC1	SMTNL1
	AKAP10	YWHAQ
	SARNP	PHRF1
	PLEKHG2	M6PR
	ORMDL2	KLRG1
	DHRS4L2	ZNF766
	PNP	SRBD1
	PIP4P1	ZBED8
	OSGEP	CLDN9
	APEX1	OLFML2B
	ZNF131	NPAS4
	KIF5C	ZBTB8OS
	MTF2	RBBP4
	FAM174C	NFX1
	ATIC	FAM76A
	SMARCA4	MLLT6
	RAC3	MYO7B
	LRRC45	IWS1
	CENPX	UBB
	MPC2	ARL6IP1
	DCAF6	INTS5
	RALGAPA2	GANAB
	MRPL37	HAUS7
	CYB5RL	LIN37
	KCNH4	GAS2L3
	HCRT	ACTL6A
	NANP	SCML1
	CEP128	FCHSD2
	LZTR1	HEATR1
	PPP2R3B	BARD1
	CTSH	SLC7A6OS
	POLN	PRMT7
	HAUS3	FANCE
	BAHCC1	ABCB10
	GAMT	ZNF417
	DAZAP1	SS18L2
	PRPF38A	SEC22C
	ORC1	ZNF184
	ALG10	HNRNPA3
	SP3	DHRS7B
	DYM	TTC12
	FOXK1	ATP5MC1
	SELENOV	ZW10
	MARCHF3	CLDN25
	ZNF214	NPAT
	TXLNA	ATM
	TIMM21	RPP14
	NLRP14	PGRMC2
	GDI2	HTD2
	FBXO15	PTMA
	ZBTB14	PROSER3
	VTA1	HSPB6
	NMBR	H3C8
	KHK	H2BC10
	EMILIN1	TOMM34
	AHI1	STK4
	C5orf34	DDX19B
	PARP16	AARS1
	TFAP4	KPNB1
	PKNOX1	MYEF2
	OBI1	CTXN2
	MLLT11	ZNF584
	STAP2	RNF225
	MPND	RCBTB2
	SELENOH
	SCLT1
	RHEBL1
	KMT2D
	C4orf33
	SMYD4
	RPA1
	UBE2M
	CHMP2A
	SRBD1
	HDGF
	SNRPD2
	QPCTL
	N6AMT1
	EIF2B3
	THAP10
	LRRC49
	CBX8
	EFCAB13
	GTPBP6
	HINT3
	BRIX1
	SRRM1
	ERVH48-1
	ABCA7
	USP48
	LBR
	SLF2
	LSM14B
	EVI5
	INSIG1
	GABPB2
	RAB11A
	NHLRC2
	DCLRE1A
	JPT2
	GLE1
	FCGR1A
	RMDN1
	CPNE3
	TM7SF3
	MED21
	UGGT1
	KAZALD1
	PC
	H3C3
	EIF3D
	DYRK3
	CDIP1
	ASXL2
	CEP63
	ANAPC13
	ELOVL1
	CDC20
	TMEM60
	PHTF2
	MAP4K1
	EIF3K
	DHRS4
	STMN1
	COMMD4
	ADCK5
	ARHGAP33
	SBNO1
	PHF3
	EXD1
	CHP1
	ELK1
	UGGT2
	RHBDD2
	FUNDC2
	F8
	ETFBKMT
	SLC39A5
	RNF41
	NABP2
	SP4
	UBE2V2
	MDM1
	TNKS2
	RIC8B
	XPO1
	SAR1B
	CDCA7L

## Sheet: Fig 7A; S8A public RNA-seq DEGs
TFDP1 KO HAP cells (Human)		E2f4 KO ES cells (Mouse)		Tfdp1 KO HSPCs (Mouse) in this study
log2 fold change >0.5		log2 fold change > 0.5		log2 fold change >0.37
Downregulated (434)	Upregulated (1035)	Downregulated (1613)	Upregulated (1791)	Downregulated (593)	Upregulated (603)
C12orf79	SALL2	NDNF	ADD1	1110038B12RIK	CD33
ANKRD20A11P	PLTP	FABP7	EML2	1190002N15RIK	ADAM8
PGR	ATP8B2	GPM6A	VMAC	ABHD17C	GSN
LINC00624	RNASET2	HBB-BH1	NEIL1	ACTN4	RNF213
KCNQ5	COTL1	PTN	GLMP	ACTR8	CDH17
MIR572	PNPO	2810417H13RIK	LY75	ADGRG1	CD52
LINC00235	CAV2	ISG15	ETV3	AHCTF1	ULBP1
TXNDC2	SLC25A10	GPM6B	ELMOD3	AHCY	PLD4
UGT1A6	SLC4A11	GNA14	RUNDC1	AK2	LGALS1
UNC5A	SPINT1	HAS2	POLG	AKAP1	ANXA1
CCNE2	JAG1	PCSK9	LRIG1	AKIRIN2	IFI27
MIP	DBN1	GABRA3	FIG4	AKT1	TGFBI
FAM57B	FADS3	HOXB2	PLXNA1	ALKBH5	TSPOAP1
CBLN1	MFSD12	HOXB3	FBXO2	ALMS1	LILRB4A
CDH23	LPAR3	CTLA2B	NFE2L1	ALYREF	LMNA
LOC101929340	FAM124A	BC064078	RSU1	ANAPC1	ITGAX
SYP	ICAM5	9430069I07RIK	USP49	ANAPC5	ZCWPW1
CHL1	CDC37L1	OLIG3	PI4KA	ANKLE1	FYB
AMER2	CERS4	TGTP1	CNP	ANLN	CFP
MYO5C	MYL6	KLHL6	MAGI3	ANP32B	CCL9
PLXDC1	CRTC1	IL33	UNC13B	ANP32E	ITGAL
E2F7	PIK3CD-AS2	SLC39A8	RMDN2	APOBEC3	TRPM2
SEMA3A	OCIAD2	ADGRL4	MADD	ARF6	MYO1F
RPRML	CTSL	SYCE2	OS9	ARHGAP11A	ITM2B
NEURL1B	UACA	HOXA5	AP2A1	ARHGAP19	EVL
ANKRD18DP	ZNF423	NKX1-2	RCOR2	ARHGAP33	NAPSA
UBASH3B	PACSIN1	TAL1	SLC52A2	ARHGDIA	ARHGEF6
LZTS1	TRIP6	ZFP608	PTGFRN	ARHGEF39	ITGAM
KLHL32	DCAF4	P3H4	SARM1	ARID1A	TLR13
HLF	DHRS1	ZEB2	DHX37	ARL6IP1	RSRP1
CSMD1	KPTN	FGF14	CLU	ASF1B	DPP4
GAS5-AS1	ATG2A	MYCT1	ARHGAP32	ASPM	CCR2
WDR17	EFNA3	SEPP1	MFN2	ASXL1	LGALS3BP
CDKN2B-AS1	MCAM	ANKRD34A	SLC46A1	ATAD2	KLHL22
HLA-DMA	LRFN3	PSMB8	EMC1	ATF1	UNC93B1
AFF3	CA5B	XKR5	CAPN5	ATF4	TRIM30A
RNF165	CNR1	ATP10A	AGRN	ATL2	EMB
BEST1	TPST2	APELA	YIPF3	ATP2B4	CSF2RB
HHIP	ZNF324B	LPAR4	PPAP2B	ATP5G3	ITGB2
CCER2	SLC25A42	E2F4	CLMN	AURKA	SLFN5
RRM2	ALDH6A1	1190002F15RIK	FBXL18	AURKB	OAS2
LAMA3	SOX13	MYB	GRN	AXIN1	GRN
HOXC5	IRGQ	TM4SF1	OSBPL3	BANF1	CCR1
SLC7A11	FAM174B	PTCHD1	ARHGEF10L	BCAT1	LILR4B
RPS6KA5	SERPINB1	PKDCC	PEX26	BCKDK	TLR7
TP73	SUOX	NNAT	AP2B1	BCL9L	CTSD
MYOM2	VWCE	CNR1	2510039O18RIK	BEND3	SP110
MOBP	XK	GBP2	DCAF12L1	BIRC5	NEDD4
GRIA2	LUZP2	SOX11	PIWIL2	BORA	CLEC4D
TFDP1	KRT18	RXRG	TRIM44	BRCA2	ANXA6
ADRA2C	C1RL	APLNR	LONRF1	BRD8	CLEC12A
KCNC1	ZDHHC24	RRAGB	FZD5	BUB1	ATP8B4
CLDN1	POLE4	FAM19A4	APCDD1	BUB1B	MT-ND6
CNIH2	DNAJC30	TRIQK	APBB2	BUB3	GM2A
PGBD5	ZSWIM8	RTP4	ALDH1B1	CACTIN	NEFH
FLJ46906	2002-03-01	ZFP629	AU040320	CAD	ALDH2
TMEM145	IER3	9130008F23RIK	BTRC	CALM2	GBP3
HUNK	NOTCH3	GM11744	CCDC97	CAR2	SPATA13
BHLHE22	ZNF276	HOXA3	PLCG2	CBX1	IFI203
EZH2	ACHE	RBL1	ZZEF1	CBX5	SP100
NOTUM	DACT3	SHISA3	PSMD3	CBX6	GM8995
PLXNA2	KIAA1551	SOX1	PIP4K2A	CCDC9	ITGB7
E2F8	STX4	NSG2	FGD6	CCNA2	ARFGEF3
WDR34	FKBP1B	CTLA2A	WDR26	CCNB1	PARP14
POLD3	TNK2	ST6GAL2	ANKRD35	CCNB2	ATP1A3
TCF19	ZNHIT2	H2-M2	CX3CL1	CCNE1	ADGRE1
SLC1A4	RGS20	FNDC3C1	STRIP1	CCNE2	THBS1
LAMP3	PDPN	RSPO3	CAND1	CCNF	SLC15A3
FAM129A	POPDC3	TFDP1	RNF40	CCP110	LY6A
RFX4	ATF3	CNIH2	ETAA1OS	CD19	MX1
ZNF367	CDC42EP2	MAB21L2	VPS13C	CD24A	SAMD9L
MKI67	RPUSD3	SLITRK3	MEGF8	CDC20	TMSB4X
TMEM106C	SMIM4	FAM84B	PRKX	CDC25B	LSP1
PER2	SLC16A10	THBS4	LPGAT1	CDC25C	STAG3
TDO2	NOG	CDH2	MXD1	CDC27	SRGN
FAM111B	CSRP1	RGS2	PALM3	CDC5L	ST8SIA1
ATAD2	PLEKHG5	SLFN9	RAP1GAP2	CDC7	SAMHD1
GPRIN1	TPMT	CALCRL	B4GALT3	CDCA2	ATP8B2
ALCAM	MARK4	BCL11A	CDC42EP5	CDCA3	IRF7
CDK5R1	LGALS3BP	SP8	CPPED1	CDCA4	IFI207
RAB39A	KLC3	SEMA5A	SPATA2	CDCA8	TNIP3
ZNF704	ANKLE1	ENPP2	ALDH16A1	CDK1	MAN2B1
C6orf52	ARPC1B	A930024E05RIK	PNRC1	CDK2AP1	LAPTM5
RFX2	SMTNL2	CDCA7	ZFP526	CDK4	TRIM12C
FAM107B	VSIG10	KCNH8	GON4L	CDKN1B	B2M
AK9	PHLDB1	GRIA4	AP3M2	CDKN2C	SLFN2
C2orf48	CD36	DTX4	WWTR1	CDKN2D	ANXA3
GRM8	KCTD21	FAM131B	ABCA5	CDKN3	PLXNC1
BTN3A2	SLC27A1	1810011O10RIK	NID2	CELF1	KLRD1
FDXACB1	A1BG	GBP3	FRMD4A	CENPA	AC140186.1
FOXD2-AS1	NKX3-2	SLC16A3	MAP4K1	CENPE	BTG1
PAQR4	KIRREL	ADK	PIK3R1	CENPF	HEXA
ASNS	DTX4	GATM	DHRS11	CENPI	CD53
LEF1	GYS1	ACTC1	MYH10	CENPL	MT-CYTB
MBNL3	GRN	RHOJ	CYB561A3	CEP55	TCN2
N4BP2L2-IT2	ACAA1	IGFBP4	ARHGAP39	CEP89	CLEC5A
FBXO5	S100A11	PMP22	CHTF18	CHD1	CSF1R
PKN2-AS1	SESN3	TTC32	ZFP809	CHIC2	MT-ND5
GNAO1	TXNRD3	SLITRK2	FZD9	CHSY1	SLFN8
LCP1	PPP1R1A	CCNE2	UBR3	CHTOP	HIST1H2BC
DGKH	AP5S1	GBP2B	SDC3	CIC	CD96
OLFM1	MIEF2	LHFPL4	TPRN	CIP2A	FCGR3
TMPO-AS1	IQSEC2	NSG1	DAPK1	CIT	ATP2A3
ZFP1	UNC93B1	BZRAP1	TTLL12	CKAP2L	BDH1
USP1	MICALL2	LCK	CRTAP	CKAP5	TMEM154
MAN1A1	BCL2L1	MAPK12	OCRL	CKS2	MAN2B2
APOM	TGIF1	TIPIN	HSPA2	CLSPN	CYBA
SYNE2	MAGED1	CDH10	ZFYVE9	CLTB	PSAP
HERC3	LGSN	DHFR	MICAL3	CMTM4	COTL1
CEBPB	GATS	MATN3	FNTB	CNOT6	CKB
ALMS1-IT1	CREBL2	PDE4B	ANO6	COPS4	LBP
ESCO2	HSBP1L1	SOST	PDCD11	COPS6	OASL2
STAG1	BST2	TMEM100	SRGAP2	CORO1C	LY6E
AKNA	DNAJB4	MGST1	ALDH1L1	CPSF7	PGLYRP1
CENPU	RBMS1	HOXA2	HECA	CREB1	LPL
HMGB2	HERC6	IFIT2	MED13L	CREBBP	MNDAL
ZBTB41	CDIPT	S100A4	UGGT1	CTBP1	MS4A6C
LMNB1	RNASEL	GYPC	MFAP5	CTCF	NPC2
FLT4	ZFHX2	CENPK	PALLD	CTDSP1	STAB1
NCAPG	SYTL4	MYL1	PLA2G6	CTNNB1	ITGA4
PKIA	GCDH	CD44	MINK1	CUL3	CD300LF
LHX2	INPPL1	WHSC1	GRAMD1B	CXXC1	NCKAP1L
FAM81A	DOK4	WT1OS	VPS13D	CXXC5	GHITM
ZNF25	LPPR3	FAM60A	PRR12	CYC1	TXNIP
P2RY1	RHOC	STBD1	BSDC1	DAZAP1	MT-ND2
CAMK4	ARFGAP3	NR1D2	BBS1	DBF4	OAS3
PBK	SLC2A11	PCDH18	CCDC6	DCK	FLNB
LIFR	SYNM	FST	GOLGA4	DCTPP1	PADI2
PDZD4	LRRC41	CASP3	BAIAP2	DDX20	ASS1
ASF1B	ITGA5	PLEKHO1	EPG5	DDX39	FAM129A
NFIB	VPS18	KDR	CEP164	DDX39B	SELL
ARHGAP33	LGALS3	KLHL4	NPTX2	DDX3X	HSPA5
ZNF184	ATP2B4	MTMR11	EP400	DEK	GNS
FANCI	SMIM10L2A	CYSLTR1	WHAMM	DEPDC1A	4930519L02RIK
NUSAP1	IFI30	CISD2	RNF111	DEPDC1B	FERMT3
HNF4G	MT1M	KLHL23	DAG1	DHX15	TAP2
PITPNM3	COQ10B	WDR86	CC2D2A	DLGAP5	TRIM30D
NPHP1	DUSP14	FGFBP3	PNPLA7	DNA2	TGTP2
CDX2	FAM127A	AI504432	TAB3	DNMT1	TAPBP
SLC25A40	ZNF682	FAM64A	PTER	DOT1L	KDM5B
NRP1	P3H3	NRBP2	C030039L03RIK	DTX4	CSF3R
AHR	MAGED2	TMEM173	MOB3B	DUT	PECAM1
GPSM2	FAM83H	SLBP	SYNJ1	DVL1	GM1966
ABCB1	TBKBP1	MTHFD2L	FANCG	DYRK1A	RTP4
NRM	BRSK1	SHD	USP22	E2F7	DDX58
RASSF8	PEG10	MPDZ	BDH1	E2F8	OAS1A
TFAP2A	LGALSL	MCOLN3	IGFBP2	ECT2	GBP7
WNT3	STON1	SETBP1	POLR1A	EHMT2	PYGL
CDK14	LINC01234	MAML2	GSS	EIF1AX	CPQ
DBNDD2	EPPK1	9930014A18RIK	PDE4A	EIF4A1	FBXL20
TANC2	LPCAT4	SAMSN1	EFTUD1	EIF4E	UNC13D
CCDC15	SH2D5	MASP1	GNG12	EIF4G1	CCND1
GAS2L3	SPRYD4	TNC	ROBO1	EIF4G2	FES
ZNF225	SEMA6A	TSPAN6	SLC38A7	EIF4H	IRF9
LRP11	SGK223	WT1	TCP11L2	EIF5A	CX3CR1
HSD17B8	LINC01315	SCGN	CCL25	ELAVL1	TLN1
CCP110	CHST7	PAX6	SIDT2	ELOF1	DOCK10
DEK	CCDC113	ZBP1	FAM161B	EMC1	UBA7
HMX3	RARG	SP5	OGDH	ERCC6L	EVI2A
MGAT5B	ASAP3	KLHDC2	GADD45B	ERF	ST14
BSN	THAP8	PRKRA	PEX16	ERI1	ARMCX2
CENPF	ATHL1	JAKMIP2	TMEM40	ESCO2	UGT1A7C
ZNF333	CLU	KCNT2	AP1G2	ESPL1	I830077J02RIK
MXD3	NACC1	RLN3	FAAH	EWSR1	TBC1D16
LOC81691	COL6A1	CAR3	KLHL8	EZH2	SAA3
NCAPD2	CHST12	HSF2BP	SYDE2	FADS1	PLCB2
IGSF9B	SEPW1	ARL6	PEX6	FADS2	LCN2
2001-03-01	SLC17A5	OPRK1	SCRN1	FAM133B	ACADSB
CEP152	GMPR	FLI1	DCLK2	FAM193B	XDH
KIAA0101	KIAA1217	HOXB6	APOBEC2	FAM83D	ARPC5
ST8SIA4	EMC10	NLGN3	TEX2	FANCA	DHX58
ADCY1	SLC35D2	FTX	ADCY3	FBL	GLA
TMPO	CHRNB1	FKBP10	1700030J22RIK	FBXL14	DTX3L
CDCA4	WIPI1	GSTT2	MYH7B	FBXO45	LRRC25
NMRK1	TAF13	PARP9	ACAD9	FBXO5	ANXA2
SLC7A1	TMEM86B	BAG2	GSDMD	FIGNL1	PIK3AP1
EML5	FZD9	C330021F23RIK	MFN1	FKBP4	CCND2
LOC727896	CDC42EP3	SHISA6	NUP214	FMR1	CSF2RB2
CDK19	MIER2	CENPQ	LRRC8D	FOXM1	HCK
KIF15	FKBP10	IDI1	CLUH	FUBP1	PDIA6
EPS8	FOXG1	SMAGP	MACF1	FUS	DSCAM
LCOR	UST	ARMCX3	H2-D1	FXR2	SERP1
MYB	TCF7L1	HDAC7	NKAIN1	FZR1	MT-CO1
NEDD4	JADE2	CTXN3	PLEC	G2E3	FBLN1
ANXA1	RND2	GM1564	TSIX	G3BP1	CPT1A
NTN1	LZTS3	CPLX2	TBC1D2B	GABPB1	GM12250
ONECUT2	SYNGR3	FABP5	DCBLD1	GAS2L3	STFA1
CENPK	TRNP1	1700024G13RIK	HUNK	GATAD2A	ADSSL1
ZC3H6	PLCXD1	LMO2	ARFGEF1	GATAD2B	PROS1
IRF2	SPEG	KLHDC8A	NCAM1	GCLC	OASL1
MPPE1	TESK2	IL15RA	KREMEN1	GEM	NLRP3
EFCAB7	IGFBP6	TADA1	TNRC6C	GFI1B	IPCEF1
STC2	SLC35C1	TSPAN12	GALNT11	GM13577	XAF1
ZNF624	ST6GALNAC6	SULF1	SH2D5	GM20667	CD84
FAM72B	TMEM117	ARL4A	SBK1	GMEB1	COX7A2L
F8	RABAC1	GSAP	P2RX4	GNA11	PAIP2
LRRC20	TMEM158	AADAC	STOX2	GNL3	LAMP2
POLA1	ZFYVE1	CALCA	MTR	GRK6	PLAC8
DYRK2	ZDHHC15	AIM2	DGKE	GTPBP1	TRIM44
SOX1	LRP1	GM8817	NOXRED1	GTSE1	CTSS
TYMS	MROH6	TOX3	MYH9	H1F0	RNASEL
RGS17	TMEM159	TMEM194B	TBCD	H2AFX	MGST2
MELK	TOX3	INSC	ITGAV	H2AFZ	SPNS3
LUC7L2	TRAPPC6A	PCDH1	DHX8	HASPIN	ACOX3
ERBB2	EMID1	GREB1	SETD1B	HAUS4	DNTT
PAX9	AK4	H2AFZ	GFPT1	HCFC1	GVIN1
HMBOX1	ADGRE5	CRYBG3	FICD	HDAC6	NEURL3
ZBTB14	ISYNA1	TMSB4X	AI464131	HDAC7	NFKBIZ
TEF	SMPD1	FRMD3	EMILIN2	HDGF	NXPE5
ZIC2	INA	EIF1AX	SERPINB6C	HIRIP3	CD300LB
OSGEPL1	SMARCA2	CCDC8	ARHGEF12	HMGA1	NAIP2
TLE1	NRBP1	CLVS2	ACSL1	HMGB1	FAM49A
TSPAN7	ZNF436	SNHG18	TEX15	HMGB2	MGST1
BCL11B	IER2	CDH11	STRADB	HMGB3	VSIR
KIF11	GPC4	CEACAM9	FCGRT	HMGN1	TSPAN2
PDIK1L	MYADM	PROM1	CENPT	HMMR	CRYZL2
DLEU2	BTG2	MIR6516	ATF7IP	HNRNPA0	CLEC4N
KIF4B	TMC7	FLYWCH2	UBASH3A	HNRNPA1	ALOX5AP
TEX30	C9orf172	SCHIP1	NFATC2IP	HNRNPA2B1	PI16
CRLF1	ANXA2	GDPD2	PTPRV	HNRNPA3	GPI1
ELOVL2	CACNG7	NAPSA	REC114	HNRNPAB	IFI47
HOXD8	AZIN2	VRTN	FOXR1	HNRNPD	MYO1G
CASC5	KIRREL2	CSN3	EFR3B	HNRNPDL	NADK
LOC101927045	PPFIBP2	ERAP1	MTUS1	HNRNPH1	ITM2C
NR4A2	CDO1	EDN2	IRGQ	HNRNPK	SERPINB1A
TMEM209	FUOM	B230208H11RIK	RASAL1	HNRNPL	CALR
DTL	NPAS1	FAM196B	GRIN1	HNRNPU	1600014C10RIK
GRIK2	TSPAN4	THSD7A	AOAH	HNRNPUL1	SIDT2
PYGO1	KCTD8	NEXN	TTLL9	HNRNPUL2	GLRX
TRHDE	DSE	POLE2	WDR45	HSPH1	ARHGEF3
CDKN3	NPL	PSME2	MPPED2	HTRA2	EIF2AK2
EPM2A	EME2	TLL1	FBN1	IFRD1	IRGM1
RAB3IP	POU5F1B	JPH1	CHPF	INCENP	GM20559
TRIB3	MB21D2	EHBP1L1	HDLBP	ING1	CAPG
LNPEP	MT1E	WNT3	P3H1	INO80D	GUSB
RRM1	S100A10	FUNDC2	CNGA3	INSM1	GAA
KHDRBS3	AGPAT4	PTBP2	ABCA1	IPO5	DRAM1
CADM1	FAM95C	PGBD1	DCP2	IPO9	TMBIM6
HMX2	GPR153	FAM92A	M1AP	IQGAP3	HAAO
PPM1L	DOCK4	MAD2L1	2900011O08RIK	IRF2BP1	CCR5
LRRC49	CCKBR	KCNJ3	SMURF1	JADE1	GFRA1
FNIP2	CKLF	GPC6	MYO10	JPT1	TRIM14
TFAP4	TPRG1L	FSTL1	SIRPA	JPT2	AQP9
TTC23	RAB3A	S100A16	HERC2	KAT7	GM1821
ZNF181	SLC2A6	CGRRF1	APOD	KATNB1	TALDO1
ZNF280D	NAP1L3	VASH2	HIVEP1	KCNG1	USP18
MEX3B	MFAP3L	PDK1	HDAC6	KCNQ5	GLB1
LMO4	IDUA	CRACR2B	AU018091	KCTD3	SCP2
CKAP2L	MFGE8	CETN3	ATP8A1	KHSRP	SSR3
DOCK11	MDFI	1110002L01RIK	STK31	KIF11	ANO10
CLGN	ABCD1	RAC3	TBC1D9B	KIF14	FGL2
NUP62CL	SRGAP1	RRM2	FDXR	KIF15	H2-OB
MIR17HG	ABHD4	DMC1	SLC29A4	KIF18A	TNFRSF1B
REV3L	NEDD9	H2-Q4	GM15800	KIF18B	GM4759
CDKN2C	TMEM63C	TCTE2	SUV420H2	KIF20A	SHISA5
TRMT10A	ZBTB7B	TRIM12C	DIP2C	KIF20B	TRIM12A
ITGB3BP	HSPB1	HOXA1	9430020K01RIK	KIF22	BC064078
TOP2A	MIR99AHG	NKX6-2	SAMD8	KIF23	KLHL30
ETV1	DUSP6	CYP26A1	RNF10	KIF2C	SDC3
DCK	TMEM132A	PLATR22	PRR23A3	KIF4	LCP1
CEBPG	NUCB1	CDKN1B	MBD6	KIFC1	TMEM50B
ZWINT	ZFP36	METTL10	SFXN2	KIFC5B	MT-ND4
KIF24	RHBDF1	HMGB2	SLC27A4	KLHDC4	SNAP47
THSD4	GLCCI1	ZFP867	DUSP10	KMT2D	PILRA
SPA17	NATD1	PSME2B	SPG20	KNL1	HSD11B1
RAD51B	TMEM102	MID1IP1	PDXDC1	KNSTRN	MOV10
SCML1	ARSD	HMGB3	MROH1	KPNA2	GPX1
LRRTM3	CLSTN3	1500015O10RIK	PREP	KPNB1	PML
OSGIN1	YPEL3	TEX11	FAM193A	LARP1	HCLS1
TGFBR2	GPSM1	FAM111A	DCAF6	LARP1B	9930111J21RIK2
ARHGEF26	NEU1	DEK	D5ERTD605E	LBR	MMP19
GKAP1	RPS10	HES6	SLC9A1	LDLR	SAT1
SYNE1	ATP1B2	STAG2	CENPM	LIG1	SQSTM1
ANKH	C1orf122	PLVAP	IMPDH1	LMF2	LMAN2
BRIP1	LASP1	DBN1	TRIML1	LMNB1	BCL2L14
SSX2IP	PPP1R14A	LAMTOR3	ERC1	LMNB2	ADAM11
CDK2	MARVELD3	TNFSF11	PTPN7	LRRC45	LDHB
AMN1	PTPRS	2010204K13RIK	MCM3AP	LYAR	TLR2
C21orf58	RASGEF1A	ADAMTS1	LZTS3	LYL1	CD244A
NDE1	ANXA2P2	NAA20	HSD17B14	MAD1L1	IFI209
KMT2C	MEIS3	MIP	SGSM3	MAGED1	ARRDC4
CHAC1	NACC2	PATL2	DCTN1	MAP4K4	NAIP5
CHRNA5	ASH1L-AS1	ARNT2	TYK2	MARCKSL1	ATP6V0A1
IFT88	PNPLA3	GM10509	H6PD	MARS	KLK8
MYBL1	EFNA4	DUSP6	FAM43A	MAST2	WDFY2
EXO1	LRRC8E	ZFP521	RNF216	MAT2A	P2RX3
ABCG2	HIC1	RASGRP2	ITGB4	MAZ	CD300LD
SPEF2	ANK2	RBM7	CADM4	MBD3	P4HB
SPC25	CGNL1	DUT	GPATCH1	MBD6	PDK1
ITPR3	UBTD1	STX3	MET	MBNL3	TRIM30B
MBOAT1	CA8	OASL2	GPA33	MED14	CNTNAP1
SMAD9	SLC16A3	TNFAIP8	KCTD12	MELK	CMPK2
TRIM7	SRCIN1	PDCD10	FBXO32	MEPCE	ATP6V1A
AMOTL1	RAB15	TMEM242	FAM122B	MIIP	TMEM106A
RBM26-AS1	RHPN1	HEBP2	ZFP428	MIS18BP1	PLXND1
TTC26	DNAAF3	HOXB4	PRR5	MKI67	RAC2
CLSPN	AOC2	MIAT	TBC1D5	MOGS	SNX10
NIN	RPLP0P2	RAB39B	CBX8	MPP6	HSP90B1
KIFC1	KDM6B	CAV2	ACAD12	MRPL51	TRIM25
UBE2T	YPEL5	TCEAL8	BEND4	MRVI1	MANBA
SMC4	LINC01021	CRYZL1	SMG7	MTHFD2	S100A11
ASPM	SERINC2	ECSCR	BRCA2	MUM1	TBXAS1
FOXD2	SHANK3	ABCA8B	EFHC2	MXD3	HELZ2
B3GNT5	SOCS2-AS1	MS4A4D	PLEKHM2	MYBBP1A	ZMAT3
KLF12	SREBF1	SEMA3E	PIK3R4	MYC	CD300A
CDKN2D	EMP3	NAE1	RC3H1	NAA16	NCF2
SLK	NGFRAP1	RAMP2	BIN2	NASP	HDC
MBNL1	LENG9	CASP2	APP	NCAPD2	ADGRG5
RAPH1	MIB2	GM10406	TEX101	NCAPG	DGLUCY
ZNF292	CPQ	SMS	RALGDS	NCAPG2	ARHGAP30
DOCK5	NAV3	GM16551	PECAM1	NCAPH	RAB19
NNT-AS1	C2CD4C	CDC26	SLMAP	NCL	E2F6
SMC3	OLIG2	DSCC1	EDA	NDC80	NCBP2
ZBTB8A	RBM24	ELOF1	STX2	NDE1	SERPINA3G
MANEA	IL17RC	TMEM121	AP2A2	NDUFAB1	APOBR
STMN1	HES7	SOX18	DNAAF5	NEIL3	MAN1A
FRMD5	LOC284023	TK1	B4GALNT3	NEK2	IFI27L2A
ZNF594	ZHX2	HORMAD1	FAM234A	NELFA	PARP9
DPH6	CA11	COMMD1	GABRB3	NELFE	IFI204
PSAT1	DNASE1L1	CBX3	REC8	NFYC	CAPNS1
HMGN2	TIMP3	CHRAC1	CYB561	NOL7	CTSA
SYN3	DDAH1	MLF1	CACNA1H	NOP56	NHSL2
GCLM	RRBP1	DDX4	PIGL	NPM1	RGS11
LONRF2	C8orf58	DEPDC1A	ARF3	NRF1	PSMB8
ASAP2	NYNRIN	S1PR1	UBE2O	NSD2	AB124611
TYMSOS	LAMA5	1110059E24RIK	CALCOCO1	NSMCE4A	CELSR3
RPS6KA3	SMKR1	ALDH3A1	CELSR1	NUCKS1	SH3D19
GJC1	CSRNP1	SARNP	CEP131	NUDC	LGALS8
MBD2	FBLIM1	RPS27L	EPB41L4B	NUDCD3	MS4A6B
CRNDE	CERCAM	SNCA	TNIP2	NUDT4	PPP1R16B
THEM6	PINK1	CAR13	VEGFC	NUF2	TRP53INP1
THAP5	NFKBID	GINS2	PPP1R9B	NUMA1	CASZ1
RFK	GABARAPL1	FNDC4	SESN2	NUP107	CASP4
CEP350	DAGLA	RCBTB2	IPMK	NUP153	P2RY10
TCF7	SERTAD3	CASQ2	BTBD11	NUP205	EBI3
NLGN1	H2AFJ	CRCT1	FAM160B2	NUP210	SLFN10-PS
SP2	GSN	OSTC	E2F1	NUP35	GALNT6
WDR76	KCNMB4	A430005L14RIK	SLC16A6	NUP50	FAM84B
TXNDC16	LOC730102	YPEL1	MEF2D	NUP62	PABPC1
CAB39L	TP53I3	PDZD4	GIGYF2	NUP85	IL2RG
C16orf95	EVA1B	TIMM21	ATF6	NUP88	GSTT2
ZNF711	PRODH	VBP1	MKL2	NUSAP1	TRAF3IP3
BARD1	C17orf104	WNT5A	MDGA1	OAZ1	PIRB
KLHL8	RPS6KA6	TIMM8A1	MKL1	OTUD4	SPINT2
SNHG10	DUSP16	GRM6	IDH2	OXSR1	IGSF6
SLC37A4	NRROS	SYCP3	ALPL	PA2G4	P2RY13
ALG9	S100A13	HES3	PRKCA	PAPD5	CASP1
PRKCQ-AS1	PLEC	ZFP119B	ASNS	PAPOLA	CTSB
CCHCR1	PHACTR2	BST2	STOM	PARG	GAPT
FAM172A	CHPF	FANCL	OSBPL7	PARPBP	NDRG1
RABGAP1L	SIPA1L2	3110009E18RIK	LIMK2	PAXIP1	CXCR2
INVS	RNF217	GULP1	NSF	PBK	MGAM
SLBP	TPM2	ACYP1	PHACTR2	PBRM1	NOMO1
NXT2	NEBL	RFC3	CAMK1D	PCBP1	CCNG1
STXBP5	ARHGAP6	FAM188B	QSOX1	PCGF2	TRPV2
GALNT5	LINC00632	CNN1	TDRD7	PCLAF	RNASE6
SLC38A2	GRAMD3	HOXB1	SNX25	PCNA	PILRB1
KIAA0754	FAM213A	SEMA6A	QPCT	PCNT	PLD3
RB1	PARP10	IQCB1	PIP5K1B	PDAP1	ALAS1
NSG1	FAM117A	PLK4	FBRSL1	PDP1	GATM
FAM114A2	CD24	SLC16A2	UHRF1BP1	PDS5A	1810006J02RIK
PLEKHA7	BOK	CPE	5031439G07RIK	PDS5B	CCL4
ALMS1	CCS	TOMM20	LNX2	PFAS	PRUNE2
SLF1	PLEKHG1	SNRPD1	EHD1	PFN1	ANXA5
MAN1C1	ARHGAP42	ZFP280C	NLN	PGP	HPSE
FEN1	ANTXR2	1110001J03RIK	TRAPPC9	PHF1	SMARCA2
DEPDC1	C1orf53	2610002M06RIK	DKK3	PIF1	1700001L05RIK
UBR7	HES1	SMARCA1	YWHAG	PIM1	SVIP
FANCC	PCOLCE2	PCNA	TKFC	PIM3	MIRT1
STK17B	LIMA1	CEP57	SLC45A4	PIMREG	COL18A1
DYRK4	CYR61	BOLA3	FBXO36	PKNOX1	TMEM40
TXNRD1	ACRC	SYT5	CDC42BPG	PKP4	APOBEC1
B3GLCT	APLP1	UBE2B	ATP6V0A1	PLEKHG3	TNIP1
NR1D2	CYP2S1	SLC25A41	AI118078	PLK1	JAML
NEDD4L	ATL3	ATP6V1G1	SPAG16	PLK4	S100A6
CUX1	WNT5A	ARL1	NEO1	POC1B	ALDH1L1
SLC7A5	SAMD4A	EBF1	TRIM41	POLA1	LCP2
MECOM	ADGRL2	ECHS1	AMOTL2	POLH	ADAM15
CRADD	HES5	SERPINI1	PCNX	PPAN	PAQR5
PIK3R3	NDRG1	GSTT1	TXNRD3	PPIA	SCPEP1
KMT2A	GJA1	ATCAY	AMDHD2	PPIL1	STK39
ZNF236	SH2D4A	KHK	PGBD5	PPM1G	RGS8
ZBTB21	OCA2	TRIB2	TUFT1	PPP1CC	RGS2
METTL4	OPTN	DPH3	LRP10	PPP1R12A	TACC1
TMEM44	MEGF6	CORO1A	TEX19.1	PPP1R14B	EPSTI1
STOX1	FAM84B	GHR	ZBTB7B	PPP2CB	IL18R1
BCL2L11	ABCG4	IFITM1	CDKL2	PPP2R5D	NISCH
USP40	PVRL2	G2E3	RINL	PPRC1	CUL9
PSD3	ACSF2	TEFM	NCKIPSD	PRC1	MX2
CBFB	CCND2	TSPO	PHOSPHO1	PRMT1	DDX60
FANCA	MIR22HG	CDYL	TEP1	PRMT5	TLR9
FSD1L	VAT1	EPHA1	ADAMTS7	PRPS1	CPA3
PCGF5	TNNT1	ZFP287	POLR2A	PRR11	PIK3IP1
WHSC1	NUAK1	LFNG	DLG5	PRR12	MT-TP
PASK	GLRX	HS6ST2	NAB2	PRRC2A	NFAM1
PTPN18	AGRN	HELLS	ATXN2	PSIP1	AFP
SEL1L	RAP1GAP2	EMP1	TPBG	PSMC3	LGALS9
PIBF1	MMP24	1110004F10RIK	KIDINS220	PSMC4	VMP1
MLLT6	GATSL3	GADD45A	ADAM15	PTGES3	CTSZ
NHLRC2	METTL12	TTC21B	ZSWIM1	PTMA	AKR1C12
MPHOSPH9	DOCK8	PRDX4	CCDC116	PUF60	SULF2
CDADC1	LAMA4	RBM46	RRBP1	PUM2	BFSP2
LMBRD2	TMCO4	CLIC1	SORD	QK	H2-K1
LMO7	LXN	THG1L	ITGA7	QSER1	RIOK3
ADGRB2	PAK3	ATP5E	TMEM64	RAB3IL1	NLRP1A
RUNDC3B	COL9A3	CENPI	1700008O03RIK	RAC1	IKBKE
H2AFV	NPW	SPSB4	SAA3	RACGAP1	THEMIS2
SARM1	CLCN4	EIF2S1	BC030867	RAD21	TMEM50A
FAF1	LACTB	HINT1	DENND1B	RAD23A	F7
SLC3A2	APBA1	PRSS44	LRPAP1	RALY	ARID5A
DHPS	TIMP1	SSBP2	AKR7A5	RAN	EDEM1
DAZAP2	CYBB	FBXO48	LRRN4	RANBP1	SH3KBP1
SP1	SLC29A4	CNTFR	WIPF2	RANBP3	PARP12
PHGDH	NACAD	BNIP2	TLE6	RANGAP1	DOK3
PCK2	PLIN4	4930480K23RIK	SPSB1	RAPGEF1	STAT2
XRRA1	VASP	ITGB3BP	ITPR3	RAPH1	BIRC3
BMI1	GCA	TIA1	UPK2	RBBP4	VASP
ITM2A	BBC3	GMNN	COG7	RBBP7	NUCB1
UHRF1	CACNA1H	SAT1	VPS53	RBL1	TLR1
TRIQK	SLC25A45	B3GNT2	FBXO6	RBM15	FCGR1
HIPK3	ORAI3	SEC61G	SIAH2	RBM8A	RP2
ETS1	FBXL8	ARHGEF9	SSC4D	RBMS1	TRP53INP2
VEGFA	MBLAC1	PPP1CB	USP48	RCC1	CCL3
SLC16A6	NUPR1	DNA2	PFKP	RCC2	SMIM3
C1orf21	SPSB2	PCDH17	NAB1	RCOR2	SLA
RABL3	LIMCH1	CXCL12	NEFM	RDX	RAB32
FNDC8	VLDLR	KATNBL1	TBC1D10B	REEP4	HSH2D
CEP290	A4GALT	NBN	ABLIM1	RFC3	XRCC5
NID2	RLTPR	PKIA	DENND1A	RFX1	ZFP516
RNF144A	SPRY1	INSM1	ADAM10	RIF1	TMED5
KLF6	STAMBPL1	PRKAG2	C2CD2L	RNF126	ICAM1
RAD21	ARHGEF17	SPATA45	UCP2	RNPS1	GSAP
MCM4	RAB30	TMEM54	KCNJ12	ROCK2	H2-DMA
	EHD2	LANCL2	GFOD1	RPF1	HMOX1
	GPR1	IMMP1L	SLC7A8	RPS11	IL27RA
	ITM2C	GK	LASP1	RRM1	NLRP1B
	SGK1	LPAR6	RBMS2	RRM2	ALDH1B1
	TUBA8	TCF15	CLDN4	RRS1	LPCAT2
	STAT6	PIRT	ARHGAP26	RUNX3	RAB11FIP5
	CHST2	RPS15A-PS4	TMEM8	SACS	BPHL
	SLC22A18	IDNK	TMC4	SAFB	WFDC17
	AK1	RAN	OPHN1	SAMD1	CNP
	CCND1	CYP39A1	TRIM8	SAP30	ROGDI
	KLHL5	GBP4	MYO5C	SAPCD2	TM7SF3
	USP51	SUV39H1	TMEM184B	SCRIB	INPP4B
	KIF17	FAM46A	ALS2	SEC24B	TMEM71
	MFSD7	PITPNM1	CCDC73	SELENOI	GLMP
	PHLDA2	MED11	TMEM108	SEPHS1	BCAT2
	PCDHGA10	CRISPLD1	JAK1	SERBP1	AIM2
	APELA	MMD	ACOT11	SERINC3	LAIR1
	LRRC2	1110034G24RIK	COPZ2	SET	36951
	CCNJL	CHCHD1	SESN1	SETD1B	CCDC122
	NOP14-AS1	SMIM3	FAAP100	SF3A2	CCND3
	EGF	PRICKLE1	AP3B1	SF3B3	MYOF
	F11R	FGFR1OP	UPF2	SF3B4	WDFY4
	TSPAN18	MRPL18	SNHG11	SFPQ	RHOBTB1
	SERPINH1	OIP5	FOXJ2	SGO1	PCYT1A
	FES	SOX4	VILL	SHCBP1	IRGM2
	HIST1H2BK	CNBP	ABTB2	SHMT2	NUCB2
	DEPTOR	RFC4	NOTCH4	SIK1	M6PR
	SH2D3A	HIST3H2BA	ITGAL	SIN3A	TNFRSF14
	FAM83H-AS1	SLMO2	NR6A1	SIRT1	DSTN
	LTK	SMIM15	PIK3R3	SKA2	LRRFIP1
	RELB	CRLF1	ZSWIM5	SKA3	SQOR
	FAM46B	PVRL3	DGAT2	SKP2	CLEC4A2
	FAM214B	CHEK1	CMKLR1	SLBP	FAM234A
	CTSF	DHRS3	FAM161A	SLC29A1	IMPACT
	KIAA0040	CLN5	R3HDM1	SLC38A2	ZSWIM8
	SMAD6	4933406J08RIK	CPD	SLC7A1	PPFIA4
	FN3K	CADM3	1700061G19RIK	SLC7A5	ATP6V0D1
	CLDN3	ACOT1	SLCO4A1	SLFN9	PKIB
	LOC100506790	SF3B6	MAVS	SMARCA5	9530068E07RIK
	SRPX	EMP3	MYO1G	SMARCC2	HIST1H1C
	PDE5A	GEMIN2	VCP	SMC2	SNAP23
	ISG15	ZFP931	ZSWIM3	SMC3	TANK
	FNDC4	AIF1L	XPNPEP1	SMC4	CYBB
	COL11A1	LSM5	RNF24	SMC6	ACPP
	SH3BGRL3	HMGB1	DSG2	SMG5	GBP2
	RENBP	NIP7	MBD5	SMTN	EMILIN1
	GBGT1	EGLN3	GTSF1	SNHG5	LAMP1
	CNRIP1	AF357359	L3MBTL2	SNRNP70	CYP4F18
	CRIM1	RASEF	NFATC2	SNRPB	CD1D1
	FAM212B	IFRD1	NRP1	SNRPF	RIPOR2
	ARHGAP27	ACOT13	INTS1	SOX12	PNPLA7
	KCNJ4	RPA3	NYNRIN	SOX4	IL18RAP
	NHS	RPL22L1	ABCB1B	SP1	PDRG1
	IRS1	GLIPR2	MORC4	SPAG5	DNAJC10
	DMRTA1	FAM136A	TTC30B	SPC24	LRPAP1
	DENND2A	ZFP358	NDRG4	SPC25	NPC1
	FGD4	PRPF38A	MED13	SPDL1	LTA4H
	TCN2	NUDT5	NCF2	SPPL3	YPEL5
	KDM5B	CDK14	PRKCH	SREBF2	IRF5
	JUP	UQCC2	BAZ1A	SRPK1	ORAI2
	THBS2	ZFP932	EPS8	SRRT	NAGA
	NCKAP5L	THOC7	PSORS1C2	SRSF1	VWF
	RHOF	WNT8A	ADGRB2	SRSF10	ERO1L
	TEAD3	ZIK1	ARID3A	SRSF2	PTAFR
	C6orf141	SLC7A7	SPINT1	SRSF3	SLC43A2
	FLJ20021	PHPT1	FAM117A	SRSF9	ITPR1
	GALT	ETV2	PARP4	SSBP3	HACD4
	TM7SF2	RBM3	DEPTOR	SSRP1	IFIT1
	PIK3CD	2410006H16RIK	PPL	ST3GAL1	CAMK1D
	GATM	RANBP1	PADI4	STAG1	PLD1
	TNFRSF25	NUBP1	ZMYM3	STIL	PRRG4
	APOBEC3F	FKBP3	TCL1	STIP1	PPCDC
	SEMA6D	FGF17	NPHP4	STMN1	P2RX1
	ITGB8	LYSMD3	PLCE1	SUDS3	MSRB2
	CEL	CHD3OS	SUN2	SUMO2	GLUD1
	TUBA1A	TOR3A	OPLAH	SUPT16	ACOT1
	SPRY4	FOXJ1	MOB3C	SUZ12	CAPN3
	LTBP1	SPATS2L	ATG13	SYDE2	RNF130
	NRBP2	MIER1	FAM214B	SYNCRIP	SLC18A1
	PLAU	YEATS4	VSTM5	SYNE2	MPP1
	TPM1	1700042O10RIK	MYCBP2	TACC3	TRIM5
	CABYR	DPY30	TSPAN9	TADA2A	C3
	VWA5A	POLD3	MRC1	TAF10	SIPA1L1
	TMEM106A	TRDMT1	HPCA	TAF15	PARP10
	GIPC3	GM5141	SMAP1	TAL1	PDCD4
	GPRC5C	NUDCD2	LRP4	TBC1D10B	FGD2
	ADAMTSL5	PSMC3IP	FAM81A	TBL1XR1	ATP11A
	FER1L4	KLF6	IRF5	TBRG4	CD80
	MB21D1	UBE2E1	ZFP142	TBXA2R	NOD1
	ATP9A	PPIL1	ACAD10	TCERG1	ERN1
	TRIM54	2900041M22RIK	MURC	TCF19	HPGDS
	MXRA8	APITD1	TSPYL4	TCF3	IDS
	NMNAT2	DIMT1	WNK3	TENT4A	GRAMD1B
	TMEM150A	TRMT11	MYO1B	TERF1	STAT1
	PDZD2	BTBD17	1700029P11RIK	TFDP1	H2-T23
	UCP1	6720489N17RIK	PCMTD1	THEM6	ADAR
	PRR16	NTAN1	ANXA4	TIAL1	ANXA9
	SERPINB9	SH3BGRL	SUPT6	TIMM50	COL4A2
	CDKN1A	CAPZA1	DYRK1B	TJP2	ZFP992
	MT1F	CAPN2	ABCC10	TK1	CHDH
	CAPN5	FIGNL1	TRIM43B	TLNRD1	GPR141
	PPIC	CCDC90B	STARD8	TMEM14C	NOXRED1
	ZNF608	TRNT1	NCDN	TMPO	TRAFD1
	SAMD14	TCEA1	ADGRE5	TMX1	MALAT1
	NEURL2	GPR153	MICAL1	TNPO1	ALDOC
	NES	TICAM2	CNST	TOP2A	UNC119
	ALPL	MAGOH	NAALADL1	TPX2	SH3PXD2B
	IFI27L2	EFCAB7	NIPAL3	TRIM28	OGDHL
	PCDHGC3	PRSS23	RELN	TRIM37	CD63
	SLC16A5	RPF2	AHSG	TRIM59	SLA2
	IGDCC4	RPL5	SLC25A42	TRIR	SLC22A4
	BAMBI	STAP2	LAMB1	TROAP	RASAL3
	MAP6	TMEM29	NCOA3	TSEN54	4931406C07RIK
	OSBPL7	RAP1B	PBXIP1	TTL	DCAF12L1
	DHRS3	EXOSC3	TAOK3	TUBA1C	PPT1
	DMKN	FZD2	FBRS	TUBB4B	G6PDX
	KREMEN2	CCDC36	SMAD3	TUBB5	SH3BGRL
	TP53INP2	TIE1	AKAP13	TXNRD1	TRIB1
	ELFN2	YARS2	AGPAT3	TYMS	LYZ2
	SOX6	AW209491	HAGHL	U2AF1	CYTIP
	DAB2	PRDX1	TFEB	U2AF2	TNFRSF13B
	PRKAR1B	MEI4	PLEKHM1	UBALD2	PTPRO
	RHPN1-AS1	BDH2	PPP1R3F	UBB	SLFN3
	SPRED3	WDYHV1	CGNL1	UBE2C	CD180
	BIK	NME2	SHMT2	UBE2E3	LACC1
	SPINT2	TIGD3	DDX58	UBE2M	TNFSF8
	LPAR6	PHF6	LRCH1	UBE2S	PPM1F
	EPB41L4B	SLMO1	P4HA2	UBE2T	TREM1
	FAM90A1	ZFP760	ARL4D	UBL4A	CD44
	SDSL	MEST	REV3L	UBQLN4	CLEC2I
	NTN4	SSBP1	CREB3L2	UBTF	OGT
	FOSB	N6AMT2	L1CAM	USF2	SLC25A37
	EYA1	OPTN	CUEDC1	USP1	PDIA3
	ANPEP	RPS27A	ATP13A2	USP7	SRP72
	OR2W3	NXPH3	HIC2	VANGL2	GPM6B
	GCNT1	FRMD4B	ARHGAP22	VARS	GPR34
	SNORD76	PON3	PLA2G4F	VEGFB	KLRK1
	SMPDL3B	ABCG2	FHOD3	WDR43	RASSF5
	PHLDA1	ISY1	FAM131C	WEE1	ZC3H12D
	SOCS1	TM2D1	HELZ	WIPF2	LST1
	CYBA	SPTSSA	PNPLA3	WIZ	CHID1
	HIST1H2AC	RPPH1	GATA1	WRAP53	SHTN1
	FOS	INSIG1	CYP11A1	XPO1	MTR
	COL26A1	FBXL5	PPAP2C	YBX3	MSRB1
	ERRFI1	GM15421	CTH	YWHAE	PCTP
	CXCL14	SRSF3	ATG2B	YWHAH	SPRTN
	SMIM10L2B	NACA	ZAP70	ZBED4	PAPSS2
	FEZF1	NUP37	GM29766	ZBTB12	SEC24D
	SYCE2	RNMT	ITGA10	ZBTB14	LTF
	HNMT	PIM2	OAS2	ZBTB22	SLC7A11
	C1orf233	SNORA2B	CELF2	ZC3H18	XPR1
	GRIN2D	MED30	VAT1	ZC3H4	SERPINB6B
	LPPR4	PSMB10	MYO1D	ZC3HAV1L	SELENOP
	UNC13A	RHOC	DNAJB2	ZDHHC2	GTF2H1
	ERICH5	SKA2	BCAS3	ZFP36L2	WIPF1
	PCAT6	NME3	MXD4	ZFP41	H2-T24
	DUSP10	SOCS4	FAM183B	ZFP598	F5
	KIT	FAM174A	ZFYVE26	ZFP664	ARHGEF7
	PLAC8	FXN	SMIM14	ZFP91	NWD1
	UBAC2-AS1	MRPL53	GYS1	ZFX	SURF4
	SNAI3-AS1	EXOC3L	ARFGEF2		IL12RB1
	PTPRU	COQ2	DERL3		IFITM2
	GPR19	RPF1	CDC42EP3		LRG1
	VEGFC	CRIPT	SLC41A1		NABP1
	CDHR1	PLA2G4A	ERO1LB		PDIA4
	CRACR2B	1500012F01RIK	DNM2		IVD
	PKP2	ACSL5	AK1		BC147527
	PDE2A	NENF	FSTL3		KIF17
	CYYR1	ARMCX2	SCARF1		MFSD1
	NOL4L	MLKL	SMYD3
	TTC39A	GNB4	NUP62CL
	SULF2	HPRT	SIK1
	SLC16A2	2700029M09RIK	UBA1Y
	SNORA73B	ZFP277	TACC2
	PRLR	ATF4	LARP1B
	RGAG1	MARCKS	HGSNAT
	LRRN3	NGB	SHROOM4
	TUBB4A	EXOSC7	UBXN11
	BASP1	RPS21	BAZ2A
	CRYM	ORMDL1	ENTPD5
	TMSB4X	BEX4	UFSP1
	ST6GAL1	RPS18	TCF24
	LHPP	ZRANB2	LRP1
	KDELR3	PFDN4	CALB2
	HIST3H2A	MAOA	GRAMD2
	KCNK13	WDR17	SHPK
	L1CAM	TEX30	SLC4A4
	LINC01011	SNRPE	NOL6
	TUNAR	COX16	RHBDF2
	CCDC122	LAG3	FAM102A
	THSD7A	DTNA	GRB14
	SLC7A10	RNF144A	EVX1
	COL4A6	SERP1	TUNAR
	SLC22A17	EEF1E1	CERS6
	BCL9L	SUB1	ANKS1
	LOC441178	RPL17	CREBL2
	FUCA2	ENY2	SMPD2
	BMF	CD47	S100A11
	ZCWPW1	PACRGL	RYR3
	MBNL2	FAM76B	USP2
	MGAT4C	ATG4A	HYDIN
	CALD1	C330027C09RIK	WFS1
	SUSD3	NAMPT	RUNDC3A
	FBXO2	PRTG	SLC25A10
	TMEM38A	DAPP1	SEMA4F
	SEPSECS-AS1	PLATR8	MTMR12
	HS3ST5	BCL6B	ENG
	PRR15	NKD2	SOX8
	ROBO2	MIPEP	LTBP1
	FUT8-AS1	UBR7	RIMKLB
	WNT11	GM4371	4933427D06RIK
	LRRC32	MIS18A	RASGEF1A
	TM4SF1	CDK4	SYCP1
	HSD17B14	BC028528	CYP2B23
	DKK3	ZFP191	GBF1
	ADAMTS7	RPS12	PDK2
	COL4A5	NT5C	JDP2
	TNFRSF12A	MAP2	ATP2A3
	SLFN5	LRRC8C	RGL1
	NELL1	UBE2E3	KLRG2
	LINC01296	ADGRV1	1700007K13RIK
	EPHA7	MIR17HG	ZC3H3
	KCNK6	MYEOV2	SORL1
	LYNX1	SERPINH1	TMEM81
	SLC44A3	SMIM7	GJB5
	MPZ	LBR	SNAI1
	ZYG11A	EPB41L4AOS	KCNN2
	STX1B	COMMD8	VGLL4
	TRPC4	TANK	ATAD2B
	DLL1	RBM43	SLC39A4
	CASC10	EML1	PAQR9
	ZNF681	ZFP266	NCOA6
	RGS2	RPL35A	FNDC1
	CATSPERG	MDM1	CD38
	TRIML2	ESAM	AP5Z1
	TUBB3	MSMO1	TAF7L
	SNORD74	ETS1	CNNM2
	SDC2	IFT43	CTIF
	WNT10B	PRDX2	LAMC1
	NAV2	SYNGR3	ANXA6
	GALNT14	TAPBPL	KIT
	STAT5A	INPP1	ATG16L2
	MATN2	NUDT19	TMEM104
	REEP6	MSX1	PIK3C2B
	PVRL4	ERI2	TULP4
	FAHD2CP	CDC7	WDR81
	TMC5	TWISTNB	ZFP462
	UGT3A2	BTF3	GPRC5A
	PDE9A	UBA3	PAFAH2
	PPL	SELK	LDLRAP1
	IGSF10	CDH9	PROS1
	TPD52L1	RPS7	AP5B1
	EGR1	CSRP2	GPAT2
	CREB3L1	GTPBP8	MAATS1
	IL6R	RPS3A1	RLBP1
	ACTG2	PARP8	WNK2
	PIPOX	MFNG	UBE2DNL1
	PLXNB3	RPL35	XK
	CRIP3	SEP15	PAG1
	DPYSL3	BSPRY	TGFBR3
	C2orf15	GGH	HEATR5B
	CD200	SOAT1	TUBA3A
	APOC1	ODF2L	ATP1A3
	EPHA8	CTHRC1	ASIC1
	PTH1R	TOMM5	CSPG5
	MN1	DNAJC9	TOM1L2
	TAL1	2010107E04RIK	KIF19A
	YBX2	ZFP946	SEMA6B
	ABCC2	MZT1	TTC28
	SEMA6B	IFNGR1	ATG14
	FAM189A2	1810022K09RIK	ERBB3
	EPS8L2	FGF5	SFXN3
	GDF15	ZFP770	AARD
	DLC1	FBXO16	ACAA1B
	CRABP2	COMMD2	HDC
	AEBP1	SIVA1	PRSS35
	TNFRSF1B	CBX1	FGF4
	EGR2	RPS15A-PS6	TPH2
	EGR3	USP44	TBX21
	MAOA	ZFP105	IQSEC2
	CMTM1	QPRT	AURKC
	TSPAN12	TM6SF1	RPP25
	SNPH	PRMT7	NOD1
	AHNAK2	OARD1	GLB1
	LINC00152	CLNS1A	AAK1
	KLRG2	GTF2A2	P2RX2
	C19orf57	IRF1	CCDC65
	FRMD3	EXOSC8	FARP2
	GAD1	FBXO3	KLF4
	NEXN	RPS25	WNK1
	GPR162	MPLKIP	FRMD6
	C8orf31	CNIH1	SIPA1L3
	SEZ6L2	PPP1R8	RABGAP1L
	FAM162B	RPS14	GLCCI1
	CAV1	TPM4	NT5DC3
	ADGRG6	CEND1	SUSD2
	PLEKHA4	ATP1A4	CHGA
	PLAT	ELK3	RASGRP4
	DIO2	RPL37RT	HUS1B
	RTN4RL1	SLC15A2	ECHDC2
	PRORSD1P	CCDC58	SERPINB9B
	NEFL	NME6	SYNE1
	SLCO5A1	PERP	EEPD1
	CDK18	GM12338	PREX2
	RELN	ZFP764	DIO3
	S100A4	PLEKHH3	GABRA1
	TSPAN6	ARL6IP6	TLE3
	EGFEM1P	PLEK2	STK35
	KLHDC8A	SLC1A3	DOPEY2
	PDE11A	CYP1B1	SLC4A11
	HIST2H2BE	FOPNL	DNAJC6
	C1orf95	PSMC6	D230025D16RIK
	LOC101927905	GNGT2	R3HDM2
	ALS2CL	AK6	LIPE
	PROCR	SRSF7	MOV10
	PERM1	TSPAN7	ADAM8
	GSTM2	MICU3	PLD1
	PRRT3	RPL36	PRSS16
	NFKB2	CBY1	VSIG10L
	ZNF469	HFE2	DUSP16
	RMST	ZCWPW1	KCNQ2
	HCK	SKAP2	NATD1
	AKR1C3	GNPDA2	ARG2
	PTGES	RFX3	FSCN1
	HIST1H2BD	MRPS36	SLC8A2
	MAF	MBIP	ADH4
	IRAK3	WDHD1	KATNAL1
	PDGFRA	RPS15A	PACSIN1
	SCUBE3	2810002D19RIK	FRYL
	ADGRE2	N6AMT1	CLCNKA
	F3	PPIH	IGF2R
	HIST1H1C	COX7A2	WDR95
	LGALS1	LSR	NRG2
	AXL	GTPBP10	PRDM14
	SYNPO	PNRC2	PLD3
	OLIG1	EPX	B3GNT3
	SERPINF1	MUM1L1	NOVA2
	P2RX2	ZFP930	RTKN
	GAL3ST4	TBCA	LCTL
	SHROOM3	1810014B01RIK	PRR13
	METTL7B	ZFP2	RBP4
	PLIN5	TRMT61B	ZBBX
	PNCK	PUS3	ITGB5
	SHC2	MXRA7	WWC2
	TLR2	TMEM126A	KDM5B
	HIST1H2BJ	CKS2	ACAD11
	MAP1A	RPL27	SMYD1
	FAM20A	RPGR	WAS
	LMTK3	RBP7	TUBB2B
	GPC3	H3F3A	MUC1
	RASGRF2	YRDC	POU6F1
	EVA1A	AA465934	KLK10
	PTGER3	MRPS18C	SPIC
	LACC1	PSMA5	PHKA1
	CPT1C	COMMD6	SSH2
	PARM1	EIF3M	PPARGC1B
	IFIT3	NFYB	DCAF5
	SLITRK2	DTWD1	LY6G6E
	ENPEP	GM14139	KSR1
	LAMB1	B230219D22RIK	FAM169B
	FILIP1	ZCCHC9	B930041F14RIK
	PDCL3P4	MOXD1	MAGEE1
	GPSM3	SPRYD7	ARIH2
	CYP1B1	1110065P20RIK	CRIM1
	IGFBP5	PRRT2	CD68
	EGLN3	RNF168	PSAP
	PLEKHN1	RPL12	BCR
	SLC2A3	MRPL3	RHPN1
	CD44	PLCH1	KDM6B
	SNX32	RPL22	ARHGEF16
	TMEM88	ACP1	MLANA
	FAM71E1	ZFP37	CCDC172
	ASPHD1	EIF4G3	SMARCA2
	SHE	B9D2	SOWAHB
	PAOX	TCAF2	TTYH2
	OLFM3	ODC1	GPR20
	LAMA2	SMCO4	ATP6V0A4
	SAMD5	NESPAS	PRR14
	CCDC80	CETN2	ZFPM1
	CLCNKB	MOCS2	SCUBE3
	CCDC177	POLR2D	SLC12A7
	RAMP2-AS1	RPAIN	FBXW10
	PRSS35	PSMA6	SERPINB1A
	LRRC4B	PSMG3	BC024978
	NELL2	2310010G23RIK	RAPGEFL1
	TEX40	MYCN	1810019D21RIK
	OAS2	LSM7	PMEPA1
	NOS2	SUPT4A	CYP2C69
	RND3	TMEM42	PHYHIP
	MYO15B	POLR2K	AES
	THBS1	CBR3	IL6RA
	VAMP8	ZFP763	FAM214A
	HRH2	MTMR6	PLK3
	EPDR1	METTL9	PPP1R13B
	PLD1	IFT74	TTL
	FAM127C	DCTPP1	PDGFA
	RRAD	MED6	DLK1
	CTSH	HSPE1	LAT2
	LMCD1	YAF2	SH3BP1
	TRPV2	WDR4	SALL4
	EGR4	PHLDA2	EPHX2
	EHD3	ARMCX6	TNFRSF21
	RBM20	MRPL27	GM13119
	CHST15	ZBTB14	CDYL2
	FGD3	MAPK3	GM10336
	SLC7A8	ADGRL2	ZFP296
	DLEC1	SUMO3	ESRRB
	ZNF467	SRXN1	RFX2
	ADSSL1	NRP2	AA986860
	LOC100288911	FAM195B	DNMT3L
	ALDH3B1	RPS3	TCP11
	FLT3	CEBPG	SCARA5
	MIR4435-2HG	TMA7	LGALS3BP
	MATN3	PTS	AHCYL2
	SEMA3D	HSPA13	TICRR
	SLFN12	UQCRH	PMAIP1
	SEMA3G	TMPO	LHX6
	PPP2R2B	NDUFS6	DSTYK
	IL11	NUPL1	ABCD1
	LINC00371	SLC23A1	SEC1
	INPP5J	TDP2	NLRX1
	GUCA1A	FAM169A	SEMA5B
	BCO1	PSMA3	LAPTM5
	FIGNL2	ATPIF1	MARVELD1
	SEMA4A	B4GALT2	DMKN
	TMEM173	DRG1	GAA
	LIMS2	SNRPB2	FAM174B
	GRM4	SNHG1	TRAK2
	DNER	RAD51AP1	ZXDC
	EMILIN2	KIF18A	CPXM1
	SPSB4	TBC1D10C	REEP6
	PLEKHB1	FBXO5	USP9Y
	PID1	DHODH	ST8SIA1
	FAM26D	0610009B22RIK	HESX1
	RUNDC3A-AS1	FKBP14	BCAN
	ABCA1	SLC25A14	ARVCF
	LOC729739	MORF4L1-PS1	KALRN
	QPCT	PPWD1	CHST8
	SNCAIP	LIN28B	DNAH11
	LIN28A	TMCO1	PLATR5
	DTNA	CYP2J13	FBXL20
	FGF5	SNRPB	POU4F1
	GFRA1	SEPT7	SMTNL1
	LOC389247	IRGM1	ANK2
	ENPP2	ZFP53	LAMC2
	MR1	PLK5	FCGBP
	TJP3	PSIP1	TRIM16
	CAPG	TEKT2	SRGAP3
	ADGRL3	FAM133B	HELZ2
	POSTN	MRPS16	FAM222B
	ZMAT4	LSM3	UNC5CL
	IKBKE	SUMO2	TFCP2
	ANGPTL4	RPL32	1700018B24RIK
	LOC101927244	HAUS1	GM17762
	RARRES3	RPL9	TCF7L1
	SP9	RPL7	THNSL2
	C15orf52	CHST15	IFFO1
	LINC01206	9230114K14RIK	ADAP2
	PLLP	1110012L19RIK	NHSL2
	DOK7	PPP1CC	CAMK2B
	HR	PIR	SLC43A2
	RBM47	THOC1	TMEM229B
	HES2	NT5C3	CCPG1
	NPIPB11	BUD31	FN1
	GRHL3	RWDD1	PLXNA2
	HPD	CAR2	ACAN
	COL9A1	LIN52	P2RX5
	TFPI2	RPL10A	NCOA2
	HSPA6	CMTR2	RHOX5
	LINC00052	AI413582	GAMT
	LMO1	LAMTOR5	RAB20
	APOBEC3C	PEX2	EIF4E1B
	TMEM130	9230110C19RIK	YIPF2
	ELMO1	RPS17	WBSCR17
	CLMP	DMRT1	GM38509
	PYCARD	ATP5J2	SEMA4G
	NCCRP1	D030056L22RIK	GJB4
	SNORD19	MTAP7D3	RUNX1T1
	STRA6	FASTKD2	KBTBD11
	DKK1	KPNA4	ETS2
	CYSLTR1	TVP23B	FOXO3
	PKHD1	BOLA1	ANKRD33B
	SCN9A	MED14	AOX4
	EMP1	GPX8	TNIK
	ASXL3	ZFP85	TTC25
	GLIS3	AK010878	FGF10
	MCF2	MRPL12	TTC39C
	CALCR	RPL37	PSD4
	IDO1	UBA2	INPP4B
	ESRG	USP25	E130012A19RIK
	PCDHGA1	FUOM	RNF19B
	MMP2	GUF1	EPHA4
	IFITM1	DCUN1D5	KMT2C
	C3	GM11627	PRRT3
	KCNF1	BBIP1	TLN1
	KIAA0226L	BAHCC1	DOCK5
	LAMC3	METTL1	BCAT1
	NCKAP5	NUDT14	COL4A2
	ANGPTL2	RFC5	SH3RF1
	PCDH7	HSD17B10	AHNAK
	RAC2	POLR2H	CLCNKB
	COL17A1	ZFP759	4930591A17RIK
	MIR7-1	TRIM23	ATG2A
	OMG	CDK7	PAPL
	LIPN	TMEM126B	FAM46C
	SYT17	NME1	SOHLH2
	MYOF	TMEM256	H2-DMB1
	LOC100507487	ZFP68	BMP8A
	PPAPDC3	MRPL33	TFAP2A
	CECR7	SLIT2	SEPT1
	NRG1	LSM6	F5
	SH3BP5	TMED2	SLC35C1
	DOK5	JRKL	LETMD1
	DIRC3	BRIX1	DOCK9
	IFITM2	PPP1CA	MOCOS
	GGT1	POU3F1	TEX264
	FMOD	CHCHD6	BRSK2
	CYP26A1	EFNA1	PLEKHM3
	MAMDC2	ZFP189	PTK2B
	FAM43B	CDC16	NAT1
	THY1	SKA1	FOXA1
	HAPLN4	ARMT1	TPCN1
	CDH3	IRAK1BP1	RBM47
	IL2RG	PRPH	B4GALT6
	A1CF	EIF3E	TESC
	EXOC3L2	RNASEH2B	CNTNAP3
	FAM26E	SUMO1	HS6ST1
	SLC2A5	ORC1	NEDD4L
	ERVH48-1	NEIL2	UBXN10
	SLCO2A1	CEACAM1	CDH15
	TNMD	A230072C01RIK	ARHGAP8
	IKZF3	FUBP1	9330102E08RIK
	LINC00305	TMEM98	PTPRJ
	KCND3	RAB9	TRPA1
	MLIP	PRPS1	GNAL
	FGF4	ENOX1	SRC
	PDE4B	RPL13A	CDSN
	CHI3L2	BAD	SLC25A20
	KRT8	AASDHPPT	ABLIM2
	GADL1	RABL2	CDK18
	GDF3	GNL3	ACADVL
	GSX2	TATDN1	COL5A1
	CP	STOML2	EIF4EBP3
	SORBS2	LAMP2	ITPKA
	QPRT	RANGRF	CDH3
	SNORD75	ZFP322A	AMPH
	PI15	FANCB	FGD1
	KCNH6	PANK4	ARHGAP10
	VIT	SNRPG	SHTN1
	SERPING1	VCPKMT	MAPRE3
	LIPH	TCTEX1D2	FOLR1
	TMEM35	ORC3	SLC18B1
	ACSM1	RPP30	MMP15
	CHIA	SRP19	KANK4
	BLACAT1	COX7B	SCN1B
	ALPPL2	GNAI3	ZFHX3
	PHACTR3	RBBP4	SSC5D
	SOSTDC1	BET1	LAMA5
	SYT6	FDXACB1	SLC6A7
	ANKRD1	MALSU1	PRSS50
	S100A16	ANAPC11	METRNL
	IL7R	D17H6S56E-5	AGPAT9
	SPARC	MMADHC	MACROD1
	PCDHGA9	SALL2	SPHK1
	DNAJC15	PFDN5	RTN4RL1
	SLC7A3	CCT6A	PRAMEF8
	SLC10A2	SRSF10	DGKH
	LRRC31	SMIM11	MMP19
	PLK5	RCN2	SH3BP4
	PCAT14	SKP2	SLC41A3
	CDA	EIF4E	CCR4
	APOBEC3B	SKIL	MAPK15
	SMCR2	PTMA	SUOX
	FOLR1	ALG6	TRRAP
	ZNF541	ZFP52	CAMK2A
	SARDH	SKP1A	ILDR1
	RHCG	IGFBP3	BC026585
	SYTL1	ARL5B	AK7
	TNFRSF8	DNAJC22	MSX2
	ANO9	ADAMTS10	DDHD1
	APOE	MKKS	CYP2S1
	LOC339862	2210408I21RIK	FAT2
	EPCAM	HOPX	ERCC4
	RDH12	PSMA7	PDZD2
	RPL3L	PAIP2	CPEB4
	STC1	BZW1	SLC26A9
	OLFML3	NDST2	TMPRSS2
	MAP1LC3C	PITX2	TMPPE
	OLR1	ERH	RNF128
	GGT3P	RNF138	ALOX12B
	COL5A3	OGFR	GULO
	LINC00032	NT5C3B	SLC29A3
	ARSI	1110059G10RIK	SLC52A3
	FOXP2	VPS29	TMEM198
	GPRC5A	YME1L1	A4GALT
	PRSS57	PLGRKT	RAC2
	SNCG	YAE1D1	COBL
	CALB1	MXD3	SLC5A4B
	GRK1	RPS24	LONRF2
	DCX	POLR1C	SLC47A2
	SELENBP1	RFESD	PARVB
		SNHG6	BMI1
		SIAH1A	RHOX1
		NSMCE4A	FABP3
		FAM184B	ARHGAP44
		TMEM167	KNDC1
		CKS1B	MBL2
		DTX3L	FLNB
		MRPL42	GM20767
		MED31	DSP
		1810037I17RIK	STOX1
		1700020I14RIK	TTLL6
		RIAN	DUX
		TIMM23	ARAP1
		RPL19	CPT1A
		NUF2	CYP4F39
		NDUFA7	CCDC152
		BLOC1S2	PINK1
		LEFTY1	BCL9L
		NOVA1	CSRNP2
		E2F8	SH3D19
		MORF4L2	MYO1E
		TUBA1A	MAP4
		NDUFA4	GM11517
		SERF1	SNAP91
		ARL3	BAG3
		RPS19	ABO
		TYMS	GM13034
		RPS13	GRID2
		ITFG1	AF067061
		NUDT2	LOC666331
		RPS20	TGM1
		EPDR1	GRM2
		CLDND1	TUBB2A
		RPL41	CABYR
		TIMM9	TDRD9
		LTBR	COL17A1
		HERPUD1	GM4971
		VPS36	TKTL2
		POT1B	TREML2
		NDUFS4	FLRT1
		COX7C	HSPG2
		ACTR6	CDH4
		BHLHE40	CBS
		LRRFIP1	OIT1
		GPSM1	CRTAC1
		SNHG8	ABCB1A
		SDHD	TMEM106A
		NEUROD1	CRTC3
		SPCS3	BMPR2
		1700049G17RIK	6430531B16RIK
		STK26	JAZF1
		PSMD14	4933402E13RIK
		ZC4H2	FAM189A2
		C1D	ATP11A
		MPHOSPH6	LRRC75A
		NME7	GALNT16
		TES	SDCBP2
		RBX1	AA414768
		ARL13B	BAZ2B
		PGK1	TRPV3
		COL8A2	OXCT2A
		MEMO1	GGT1
		PGRMC1	PDGFRA
		TUSC3	CCND3
		METTL23	4930402H24RIK
		SWI5	NCKAP5
		PON2	D330045A20RIK
		ANKRD10	WDR20RT
		ORC6	1700049E22RIK
		SNRNP27	1700001C19RIK
		COX6C	MREG
		CDCA4	CCM2L
		PPIA	SRR
		5530601H04RIK	TMEM150A
		NDUFB8	MYO18A
		TSEN15	TIMM8A2
		ATAD1	FAM159B
		SNRNP25	RFTN1
		PSTPIP2	ALOXE3
		DNAJC24	CHIT1
		NUP43	OACYL
		DSCR3	WDTC1
		BANF1	LAX1
		ESCO2	LGALS3
		DUSP19	UNC5A
		NIT2	DST
		NMRAL1	MMRN2
		TIMM10	NCOA1
		FUT9	SFMBT2
		EU599041	NCMAP
		GPX7	PNCK
		APOPT1	MVP
		ATAD5	CKB
		NUDCD1	REEP1
		RER1	GSDMA
		ZFP160	DNAH10
		ZFAND1	FRK
		ACSL3	SLC37A2
		EIF3H	PRMT8
		TTC8	RHOX10
		GPRC5B	CITED4
		CENPH	PRSS38
		PAFAH1B3	PPP2R3A
		UQCRB	LATS2
		2700094K13RIK	CPN1
		MAT2B	FAM101B
		RPL39	ACP6
		BRCC3	FAM151A
		NOS3	PRAMEF25
		MORF4L1	COL9A2
		ATP5J	NAV1
		ZBTB26	GDPD5
		TMA16	NHLRC1
		XRCC6BP1	ARHGDIB
		MITD1	ULK1
		CAPZA2	AI661453
		CYBA	PKHD1
		ZFP748	RASL10A
		HIGD1A	PLXND1
		GINS1	ISLR2
		CCT4	DYRK4
		NTMT1	ADAMTS9
		APRT	SERPINE1
		MUT	CPEB3
		GSKIP	FAM65A
		TCEANC	MYO1A
		FBXL3	TLR2
		MCTS1	TMEM45B
		FAM162A	ANKRD45
		ERCC8	TNRC18
		2810004N23RIK	CNTN2
		CENPA	TRPV2
		MNAT1	FRAT1
		PIGX	TMEM231
		GM10451	CDK5R2
		NMD3	DEFB42
		PIGW	CPS1
		TGDS	1810010H24RIK
		LSM8	LMO7
		DHRS13	IL34
		PLATR10	ADAMTS8
		TSPAN4	PCSK6
		RAP1A	SYNC
		GBX2	RASGEF1C
		OSGIN2	ABCG3
		DNAJC19	SLC7A1
		VPS35	TDRP
		ZC2HC1A	GSG1
		RHEB	MTUS2
		NDFIP2	GATA2
		SLC25A33	HK1
		RMI2	ATP9A
		ENPP4	ANO1
		RHEBL1	LRRC15
		ZFP81	CCDC79
		MSL3	ZBTB7C
		UBLCP1	MYH11
		PBX3	IQSEC1
		3110082I17RIK	PHLDB3
		PARP2	HPGD
		PDCD6	CDC42EP2
		NRM	EXTL1
		TBPL1	HS3ST1
		PPIL3	SLC6A13
		UIMC1	ARSB
		RPS9	CCDC87
		5430416N02RIK	GPR4
		DNAJC15	ARNTL2
		RASD2	BOC
		DHPS	SP140
		PAICS	GLIS1
		4930503L19RIK	LLGL2
		TRIM59	ADCY9
		UBE2T	CD74
		GM7120	XLR4A
		RPLP0	CYP1A1
		MRPL52	GRID1
		RPL11	PLAGL1
		NSMCE1	0610005C13RIK
		SNHG4	ISM2
		RDX	A730036I17RIK
		CHAF1B	EPB41L1
		THAP2	ANKRD22
		3110040N11RIK	TMEM63C
		YKT6	NOL4L
		ZFP639	FAM178B
		GNB2L1	LTK
		HAUS3	SPESP1
		DSTN	PLEKHH1
		CACHD1	PLEKHG3
		CCDC166	SPA17
		GJA1	BC080695
		ZFP422	SEPT4
		AP5M1	AK4
		NDUFB9	TEAD4
		RASSF1	USP29
		E2F6	NFAM1
		FGFBP1	GM6880
		HMCES	DUSP27
		UXT	GM5
		EFNB1	MYH7
		TRIP13	ZMIZ1
		HACE1	1700003M07RIK
		CFAP20	YPEL2
		PSMD7	THEM5
		PSME1	SFRP5
		PNPT1	AIRE
		FERMT1	FANK1
		LSM1	OSBPL10
		NLE1	UBE2L6
		SHFM1	DNAJB13
		MBOAT1	GM11545
		EPHB4	LPL
		MPHOSPH10	PENK
		WTAP	RAB43
		FAM175A	HECW2
		MTERF3	RPGRIP1
		MTFR1	VGLL3
		HIBCH	ANKRD42
		CENPC1	GM364
		POLR3GL	TRERF1
		0610010K14RIK	EPM2A
		YOD1	FTHL17D
		SPRED1	TMEM132D
		NXT1	TMEM45A2
		GNPNAT1	C4B
		MMP14	STRIP2
		CNEP1R1	CHST3
		KAT5	SMTNL2
		PVT1	DYSF
		CDK2AP1	HMGA2
		TFAM	FAM117B
		TAF9	TFCP2L1
		MOSPD2	SHROOM1
		SFT2D1	AU019990
		LAPTM4A	VDR
		WRB	UNC13D
		XRCC2	INPP5D
		EIF2A	ESRP2
		PMVK	DNAJC5G
		NDFIP1	1700052K11RIK
		SLF1	CFAP70
		MND1	GM12794
		ACTL6A	WNT7B
		OBFC1	AI427809
		2700060E02RIK	NTRK2
		GIN1	DIRAS2
		ZFP382	DGKK
		TMEM208	MIB2
		NREP	XRRA1
		UBE2D3	TCSTV3
		ARMC1	INHBC
		SEPHS1	LRRN2
		UBXN2B	TRP53INP2
		RPL3	CD37
		RALY	PODXL2
		SEC13	ATP8B1
		IVNS1ABP	UNC79
		RPP14	SERPINB5
		GAS2	MFSD2B
		MTRF1	D430041D05RIK
		MED28	SHISA7
		PFKFB1	CPB2
		FIS1	ACP5
		CFAP74	DPCR1
		CDK1	COL4A1
		PMS2	LEPR
		TSACC	GALNT6
		DKC1	DGKEOS
		ZFP606	NLRP4C
		ILK	APOL7B
		ELAVL2	DNAH17
		9430038I01RIK	NID1
		TIAL1	ATP2C2
		RDH11	RHOX2A
		GMPR2	LRTM2
		HMGN2	PKD1L2
		4933404O12RIK	DUSP13
		ZFP54	ECEL1
		TXN1	INAFM2
		TPT1	ZYG11A
		UBE2N	TNNT3
		ZFP62	LIPG
		PPP1R2	STAB2
		TRIM13	FAM124A
		ATPAF1	TMEM116
		DNAJC10	GM15915
		TRMT5	TDPOZ3
		MFF	CLEC2L
		VAMP7	ATP1B2
		RPL38	UBE2H
		WDR45B	PPP2R2C
		GLS	AF067063
		NDUFB2	AFAP1
		SERF2	MAN2A1
		PSMD10	MAN2B2
		RPS6	PODN
		APOE	AQP3
		TRA2B	AU015836
		GAP43	PPP1R14D
		MRGBP	SLC38A8
		ZFP825	KCNG4
		ZFP715	SKIDA1
		PSAT1	CLEC10A
		NIPSNAP3B	BAHD1
		SLC35F5	CSF1R
		1500011K16RIK	MYOM2
		EXOC6	RASD1
		RPL31	FRMPD1
		ZCRB1	STAT5A
		SEC22A	ZFHX2
		1810026B05RIK	MUC13
		NDUFB6	CD55
		COPS4	RASGRP3
		ECHDC1	RYR2
		COX4I1	GM2A
		RNGTT	ABCA4
		B9D1	NLRP4A
		4933434E20RIK	SLC45A3
		ORC4	AU015228
		NABP2	ELF4
		TYW5	PPP1R16B
		CAB39L	KRT19
		ACTR3	4930550L24RIK
		PARD6A	PRAMEF12
		ARHGEF40	NEFH
		UQCC1	PTGES
		RPL24	SOBP
		PEBP1	CACNA1I
		TPM1	IL17F
		METTL7A1	MFGE8
		NAP1L1	TENM4
		LMLN	POU2F3
		NDN	KCNU1
		SOCS2	TTN
		CHCHD4	RNPEP
		PMS1	ANKMY1
		PSTK	TBC1D8
		GZF1	FAM90A1A
		SSR3	DUSP9
		TMEM5	MAPK8IP2
		AU019823	KLF17
		IER3IP1	KLK11
		ZFP41	MAP3K5
		TOE1	DLEC1
		TMEM107	CLDN2
		MRPS17	EGFL6
		MTIF2	CAPN6
		PIGF	MBNL3
		ATG5	SPOCK1
		TRMT10C	KLHL3
		TTC33	CEBPA
		NDUFAF5	CRYGC
		MAGEL2	ADAP1
		ZFP934	FAM78A
		HEY1	ADRB3
		NCAPG2	PHACTR1
		MKX	MYOT
		CAAP1	ARHGEF26
		GCFC2	FAM53B
		KPNA3	CSMD1
		MTDH	TRIM43A
		NDUFC2	RAB11FIP5
		MCM5	CCDC63
		MTFP1	CITED1
		BNIP1	AI593442
		UGT8A	ABCA3
		PRIM1	SDK2
		DR1	SLC51A
		ILF2	PTPN22
		METTL5	OSBPL6
		FAU	SAPCD1
		ALDH9A1	D630003M21RIK
		NDUFB7	PLEKHA6
		PPP4R2	RREB1
		DNAJC8	LRRC73
		PPP2R2D	ZFP352
		RPS16	SERINC2
		KLK8	CYTH4
		SPCS1	HSPB1
		AIP	SAXO1
		ZFP945	PRSS8
		MSANTD4	NDRG1
		HAUS2	RIMBP3
		CTDSPL2	HRC
		STARD3NL	TCSTV1
		MDFI	SLC2A7
		ZKSCAN3	COL5A3
		MRPL28	ZBTB10
		SHCBP1	GM13498
		DFFB	IRX4
		WDR61	JAKMIP1
		VIMP	RHOX9
		NEDD1	MMP28
		ZFP120	SLC6A8
		3110001I22RIK	SH3TC1
		EMG1	4930444M15RIK
		DLD	TMEM130
		TRMT61A	FERMT3
		ASF1A	RAB3B
		CCT5	PROSER2
		ZFP811	RCSD1
		MRTO4	DPF3
		ATP5C1	CACNA1S
		ZFP719	SLFN4
		CCDC53	LAMA3
		SNAP23	ADCY2
		MRPS33	MYO6
		PSMD6	MEIS2
		HHIP	GM11487
		FAM167A	MSLNL
		NSL1	1700016K19RIK
		PEA15A	SERPINB6B
		BTF3L4	IL17RB
		BUB1	AFAP1L2
		TMEM128	COL22A1
		WDR43	PABPC6
		YWHAQ	PCLO
		ZDHHC13	FAM198B
		TRMT10A	GPR160
		SAAL1	BGLAP3
		NSUN6	TUBA8
		ZNHIT3	LY6K
		RASIP1	ZIM3
		4931414P19RIK	USP17LD
		TOMM7	AKR1C14
		UNC50	ALDH3B2
		RPSA	RHOV
		TIPARP	MYOF
		CENPW	PLCD4
		ABRACL	KRT8
		PIGA	NEB
		NDUFA6	2510009E07RIK
		SPEG	GM7104
		VMP1	TMEM92
		MRPS35	ITGAM
		FAM89B	C230014O12RIK
		RPS5	HSD17B2
		RBBP9	MYO18B
		UBL4A	PAPSS2
		SPC24	GM8994
		RPS23	1600010M07RIK
		CRBN	CYBB
		AUNIP	PHF11A
		2310009A05RIK	H19
		CDKN2AIP	B020004J07RIK
		RPS10	PZP
		MTMR2	ATXN1
		CHCHD7	LDHC
		POP4	C130074G19RIK
		SSB	PXT1
		SPC25	MBNL2
		GTF2H5	TIFAB
		TPD52L2	HNF4A
		PSMD13	DKKL1
		CUL1	4933408N05RIK
		METRN	GM13580
		UFC1	RASGRF2
		MTFR2	RNF152
		HSD17B12	FLT3
		ARPC5L	NOS1
		DNPH1	KHDC3
		RILPL1	MACC1
		DTD1	SLAMF9
		NDUFAF7	FNDC3B
		ECE2	STRA6
		DTYMK	DAZL
		HMBS	ZP2
		MRPL54	GM15698
		VAMP4	CPEB2
		CDC123	FKBP6
		TMEM219	RASSF4
		SNAPC3	HIST1H1C
		POLE3	PGM2
		STARD4	RXRA
		TRAIP	XPR1
		EMC8	CIDEC
		CNPY2	LAMB3
		NMNAT1	NOS2
		EMC4	SERPINB9D
		GTF3A	ZFP516
		TMEM165	NEUROG3
		OST4	ABAT
		PHF19	CTCFL
		POLA2	DNAH7C
		EIF1B	NCKAP1L
		PRADC1	SERPINB9F
		ALKBH1	TNFRSF8
		POLR2J	MED12L
		KRT17	PDE8A
		TMEM183A	HRH2
		TOPBP1	NPNT
		2410004B18RIK	NPTX1
		COA3	TANC2
		ZFP472	ADGRF5
		MIEN1	TMEM56
		MRPL13	GM53
		FBXO22	A430105I19RIK
		CFAP36	LONRF3
		CYB5A	TNS1
		HNRNPC	ELF3
		ACOT9	ACAA2
		ACSL4	MME
		ATP5F1	PDE10A
		1600002K03RIK	GM11544
		GABPB1	COL16A1
		HSPA14	FTHL17F
		RITA1	DPYSL4
		ALMS1	AU022751
		RPAP2	LPAR1
		CCDC85A	TBX3OS2
		ZCCHC3	ALPK3
		GEMIN8	ENTPD1
		CALM2	C2CD2
		DPH5	BCORL1
		POLR2I	MEGF11
		OLA1	HAL
		EIF3I	LAMA1
		CDKN2AIPNL	STEAP3
		TBP	OSBP2
		OSGEPL1	A930004D18RIK
		RPP38	ADGRG1
		DTX3	NIPAL2
		RNF141	CALCOCO2
		POMP	GRID2IP
		ENOX2	HTRA1
		PSMA1	PLEKHG1
		TCP1	0610040J01RIK
		4921524J17RIK	TTLL3
		D1ERTD622E	RHOX6
		MAK16	ZC3HAV1
		PRKRIR	FAM120C
		CLDN12	KCP
		OCEL1	AI317395
		ZBTB1	ABCA13
		PPID	SH3RF2
		ADSL	CML2
		MEX3D	MGL2
		ZFP51	CRXOS
		HELQ	PLET1
		BOK	PCDH19
		SUGT1	LOC664787
		PSPH	MITF
		BTBD3	SH2D4B
		MRPS22	MYCBPAP
		DLG4	CRYGA
		SPCS2	CSF3R
		MRPL50	TCEAL5
		LAGE3	LOC100041034
		BLVRB	XLR4B
		SGOL1	CASP14
		TMEM199	TMEM191C
		MCM2	MYL4
		POP5	MSLN
		UNC45B	USP17LE
		MRPL11	IDO2
		TMEM33	RUFY4
		ZFP72	GM10532
		METTL20	CEACAM20
		CBR1	ACE
		MCF2L	CCT6B
		MAGOHB	DUSP8
		KRCC1	CALR4
		DENR	VGLL1
		NDUFAF2	NLRP4F
		THNSL1	CBX4
		ITGB1BP1	SLC6A1
		2010111I01RIK	RHOX12
		MCM3	GSN
		GTF2H2	SEMA7A
		PRPS1L3	PPP3CA
		GUK1	MST1
		PTPN2	BCL2L15
		RBMXL1	CMYA5
		ZMYND19	C1QTNF9
		USMG5	FBP2
		ID2	1700019B21RIK
		DYNLT1B	USP17LA
		NCAPG	GM1141
			PTPN20
			CIDEA
			RHOX13
			KRT18
			6430548M08RIK
			PLB1
			PLA2G4E
			CARD11
			LMX1A
			SLC5A1
			2210409E12RIK
			GM648
			NELL2
			IGFBP7
			MGLL
			PRSS32
			SPINK10
			CYP4A12B
			MAPT
			PARM1
			USP17LC
			NEUROG1
			CAR7
			DRP2
			AU040972
			LDHAL6B
			SERPINC1
			LRRC32
			STRA8
			COL20A1
			TXLNB
			APOM
			IGLL1
			GM1995
			ITGB3
			ZAN
			CKMT1
			GM2027
			DPEP3
			BHMT2
			SP110
			RUSC2
			1700030C10RIK
			CCL3
			GM9
			SPNS3
			GCM2
			EPS8L2
			SLC5A4A
			MALL
			VEPH1
			OLFR376
			IFI27
			GM3143
			NFIX
			SMAD9
			GM15455
			SLC13A5
			CCNO
			RHOX2B
			LDOC1
			VNN1
			FHDC1
			XPNPEP2
			TRPM6
			ACSF2
			MYBPC1
			ANKRD44
			KRT79
			CD82
			LOC105246506
			ATP2B4
			NACAD
			ASCL2
			LYZL4
			5330411J11RIK
			SLC16A9
			SCML2
			SLC16A5
			MAGEA4
			WFDC15A
			SPINT5
			DMGDH
			AKR1CL
			CCDC169
			SPATA20
			MYO5B
			ARL14EPL
			TINAGL1
			SLC1A1
			3830417A13RIK
			TGM2
			LIMS2
			MUC19
			H2-EB1
			WSCD2
			CCBE1
			MYOM3
			SBSN
			TUBA3B
			SYNA
			NR3C2
			AOX3
			ATP12A
			ASZ1
			CRYGE
			HAND1
			MFSD7C
			CUZD1
			AFF1
			XIST
			LCP1
			CASKIN1
			4921525O09RIK
			NXF7
			FGD3
			MYH13
			GAB2
			ALOX12E
			ALPPL2
			XLR4C
			MYPN
			XLR5C
			SCT
			GJB2
			CD200
			GM525
			TNS4
			DDR2
			ACPP
			A2M
			HIST1H2BC
			NRK
			GM6329
			KPNA7
			ESX1
			XLR5B
			XLR3C
			ZFP36L3
			FTHL17A
			SERPINB9E
			TBX3
			WDFY4
			MAGEA5
			C430049B03RIK
			FAM3B
			OBOX6
			PRAMEF17
			6330410L21RIK
			MAGEA8
			GPR50
			NWD1
			ADRA2B
			KRT7
			GM13128
			XLR5A
			IL2RB
			GATA3
			SATB2
			PRAMEL7
			ADGRG6
			SLC6A2
			BHMT
			DLX3
			PRAMEL6
			PKD2L1
			CRYGD
			1700013H16RIK
			SERPINA3M
			OLR1
			CHDH
			DCDC2A
			STK33
			SERPINB9G
			PLAC1
			PPARG
			ARHGEF6
			EPN3

## Sheet: References and data sources
GEO accession	Sample	Study type	Target	No. of peaks detected by MACS2 (qval < 1E-05)	Cell type	Description	Reference
GSE48666	GSM1183113	ChIP seq	E2f4	3667	Mouse ES cells (J1, strain 129/Sv)	Mouse ES cells expressing a FLAG-biotin tagged E2F4 subjected to bio-ChIP seq.	PMID: 25405324
	GSM1183119		Control (BirA)	266		Mouse ES cells expressing a FLAG-biotin tagged BirA (control) subjected to bio-ChIP seq.
GSE34518	GSM850467		RNApol II S5P	11687	Mouse ES cells (OS25)	RNApol II S5P ChIP seq in mouse ES cells.	PMID: 22305566
GSE75426	GSM1954949		H3K3Me3	16189		H3K4Me3 ChIP seq in mouse ES cells.	PMID: 26700097
GSE31477	GSM935365	ChIP seq	E2F4	4912	HeLa	E2F4 ChIP seq in human HeLa cells.	ENCODE consortium PMID: 22955616
	GSM935600			10437	K562	E2F4 ChIP seq in human K562 cells.
GSE170651	GSM5215179			17371	HepG2	E2F4 ChIP seq in human HepG2 cells.
GSE80661	GSM2132551	ChIP seq	TFDP1	11773	MM1.S	TFDP1 ChIP seq in two human multiple myeloma cell lines.	PMID: 30590042
	GSM2132554			6022	U266
GSE105217	GSM2825062			6937	K562	TFDP1 ChIP seq in human K562 cells expressing EGFP-TFDP1.	ENCODE consortium PMID: 22955616
GSE127368	GSM3634175			28961	HepG2	TFDP1 ChIP seq in human HepG2 cells.
GSE100738	GSM2692325 GSM2692326 GSM2692327	ATAC seq	-	-	ST-HSC, LT-HSC (CD34-), LT-HSC (CD34+)	ATAC seq in different mouse HSC populations.	Immgen consortium PMID: 30686579
GEO accession	Study type	Target	Cell type	Description	Reference
GSE144453	RNA seq	TFDP1 KO	Human HAP cells	RNA seq five days after Tfdp1 KO	PMID: 38361031
GSE109684	RNA seq	E2f4 KO	Mouse ES cells	RNA seq four days after E2f4 KO	PMID: 31270324
This study	RNA seq	Tfdp1 KO	Mouse HSPCs	RNA seq three days after Tfdp1 KO	This study
