# Supplementary material for: In vivo CRISPR/Cas9-mediated screen reveals a critical function of TFDP1 and E2F4 transcription factors in hematopoiesis
Source: Leukemia. 2024 Jul 23;38(9):2003–15. doi: 10.1038/s41375-024-02357-w (PMC11347378; doi:10.1038/s41375-024-02357-w)
Supplement: Supplementary file 5 — Table S4 [file 41375_2024_2357_MOESM5_ESM.xlsx]

## Sheet: Table S4
Table S4. List of antibodies used in this study
Reagent or Resource	Source	Identifier (RRID)
BV875 anti-mouse Ly6A/E (Sca-1) (Clone D7)	Biolegend	AB_2565957
APC anti-mouse CD117 (c-kit) (Clone 2B8)	Biolegend	AB_313221
BV605 anti-mouse CD150 (Clone TC15-12F12.2)	Biolegend	AB_11204248
APC/Cy7 anti-mouse CD48 (Clone HM48-1)	Biolegend	AB_2561463
PE/Cy7 anti-mouse B220 (Clone RA3-6B2)	Biolegend	AB_313005
PE/Cy7 anti-mouse CD3e (Clone 145-2C11)	Biolegend	AB_312685
PE/Cy7 anti-mouse TER-119 (Clone TER-119)	Biolegend	AB_2281408
PE/Cy7 anti-mouse Gr-1 (Clone RB6-8C5)	Biolegend	AB_313381
PE/Cy7 anti-mouse CD11b (Clone M1/70)	Biolegend	AB_312799
PE/Cy7 anti-mouse CD11c (Clone N418)	Biolegend	AB_493568
BV785 anti-mouse CD19 (Clone 6D5)	Biolegend	AB_11218994
Alexa Fluor® 647 anti-mouse CD3e (Clone 145-2C11)	Biolegend	AB_389322
PE/Cy7 anti-mouse NK-1.1 (Clone PK136)	Biolegend	AB_389363
Alexa Fluor® 700 anti-mouse Gr-1 (Clone RB6-8C5)	Biolegend	AB_493728
BV605 anti-mouse CD11b (Clone M1/70)	Biolegend	AB_11126744
PE anti-mouse CD11c (N418)	Biolegend	AB_313777
BV785 anti-mouse B220 (Clone RA3-6B2)	Biolegend	AB_11203538
BV605 anti-mouse CD19 (Clone 6D5)	Biolegend	AB_11203538
PE/Cy7 anti-mouse CD95 (Fas) (Clone SA367H8)	Biolegend	AB_2910313
PE anti-mouse IgG1 (Clone RMG1-1)	Biolegend	AB_10551439
Alexa Fluor® 700 anti-mouse CD38 (Clone 90)	Biolegend	AB_2890672
APC anti-mouse CD43 (Clone S11)	Biolegend	AB_11149489
PE anti-mouse CD5 (Clone 53-7.3)	Biolegend	AB_312736
PE/Cy7 anti-mouse IgM (Clone RMM-1)	Biolegend	AB_10642031
Propidium Iodide	Biolegend	Cat #421301
4',6-Diamidino-2-Phenylindole, Dilactate	Biolegend	Cat #422801
Alexa Fluor® 647 anti-active Caspase 3 (Clone C92-605)	BD Biosciences	Cat #560626
